# Supplementary material for: Herbicide Screening and Application Method Development for Sustainable Weed Management in Tagetes erecta L. Fields
Source: Plants (Basel). 2025 May 22;14(11):1572. doi: 10.3390/plants14111572 (PMC12157251; doi:10.3390/plants14111572)
Supplement: Supplementary file 1 [file plants-14-01572-s001.zip]

Archive with 1 entries (1 files):
- plants-3567611-supplementary.xlsx
