# Supplementary material for: Herbicide Screening and Application Method Development for Sustainable Weed Management in Tagetes erecta L. Fields
Source: Plants (Basel). 2025 May 22;14(11):1572. doi: 10.3390/plants14111572 (PMC12157251; doi:10.3390/plants14111572)
Supplement: Supplementary file 1 [file plants-14-01572-s001.zip › plants-3567611-supplementary.xlsx]

## Sheet: Experiment 1
Experimental site 1							Experimental site 2
Longitude	103.669						Longitude	103.6
Latitude	25.8822						Latitude	25.9938
Start Time	00:00 on April 28, 2022						Start Time	00:00 on April 25, 2022
End Time	23:00 on May 20, 2022						End Time	23:00 on May 18, 2022
							Time Zone	GMT+08:00
Time Zone	GMT+08:00						Data Source	European Centre for Medium-Range Weather Forecasts
Data Source	European Centre for Medium-Range Weather Forecasts
Date	Time	Air Temperature (℃)	Humidity (%)	Precipitation (mm/h)	Wind Direction (°)		Date	Time	Air Temperature (℃)	Humidity (%)	Precipitation (mm/h)
2022-04-28	00:00:00	17.8141	37.0761	0.000149477	217.73		44676	0	16.542	57.4814	0.000142492
2022-04-28	01:00:00	17.7166	37.3258	0.000149477	218.693		44676	0.0416667	15.9116	61.8949	0.000142492
2022-04-28	02:00:00	17.5403	38.0967	0.000149477	218.95		44676	0.0833333	16.6195	55.2506	0.000142492
2022-04-28	03:00:00	15.4846	44.4207	0.000149477	219.676		44676	0.125	16.4058	47.8764	0.000142492
2022-04-28	04:00:00	15.144	48.4487	0.000149477	219.007		44676	0.166667	15.8022	55.3912	0.000142492
2022-04-28	05:00:00	15.3657	48.2042	0.000149477	223.569		44676	0.208333	15.4518	51.6128	0.000142492
2022-04-28	06:00:00	15.2035	50.0315	0.000149477	228.224		44676	0.25	14.9725	53.7477	0.000142492
2022-04-28	07:00:00	16.7028	48.4904	0.000149477	236.58		44676	0.291667	14.542	57.4455	0.000569969
2022-04-28	08:00:00	18.0806	44.6931	0.000149477	245.652		44676	0.333333	15.2972	55.988	0.000142492
2022-04-28	09:00:00	23.3556	27.176	0.000149477	284.041		44676	0.375	21.3869	35.8407	0.000142492
2022-04-28	10:00:00	23.7874	28.9067	0.000149477	351.68		44676	0.416667	21.6119	36.2772	0.000142492
2022-04-28	11:00:00	23.706	31.8261	0.000149477	44.6413		44676	0.458333	21.6211	37.0402	0.000142492
2022-04-28	12:00:00	25.8609	26.3253	0.00119442	79.9521		44676	0.5	24.78	28.7833	0.000142492
2022-04-28	13:00:00	25.5391	27.3897	0.00657048	78.1085		44676	0.541667	24.7179	28.8074	0.000142492
2022-04-28	14:00:00	25.6314	26.9499	0.0143358	63.7637		44676	0.583333	25.378	26.2074	0.000142492
2022-04-28	15:00:00	25.198	29.8343	0.0957213	59.1571		44676	0.625	25.7345	25.496	0.000142492
2022-04-28	16:00:00	23.6862	38.2137	0.427087	48.1417		44676	0.666667	25.8095	24.9466	0.000142492
2022-04-28	17:00:00	18.2975	62.8057	0.000149477	34.7779		44676	0.708333	22.74	30.6787	0.000142492
2022-04-28	18:00:00	18.2741	58.8078	0.000149477	39.6321		44676	0.75	23.1495	27.5144	0.000142492
2022-04-28	19:00:00	19.1658	53.8278	0.000149477	53.5461		44676	0.791667	22.2042	32.9462	0.000142492
2022-04-28	20:00:00	19.399	51.1208	0.000149477	43.0963		44676	0.833333	21.8713	33.2655	0.000142492
2022-04-28	21:00:00	18.7382	56.397	0.000149477	34.4595		44676	0.875	20.3543	35.1592	0.000142492
2022-04-28	22:00:00	15.6916	71.2105	0.000149477	23.3245		44676	0.916667	18.0251	39.0559	0.000142492
2022-04-28	23:00:00	16.3794	65.416	0.000149477	93.8824		44676	0.958333	17.7158	39.76	0.000142492
2022-04-29	00:00:00	15.7693	71.9537	0.000149477	144.43		44677	0	16.5039	49.0309	0.000142492
2022-04-29	01:00:00	15.9445	71.2222	0.000149477	131.992		44677	0.0416667	15.9352	55.9539	0.000142492
2022-04-29	02:00:00	15.8068	70.1008	0.115284	147.526		44677	0.0833333	18.323	36.1	0.000142492
2022-04-29	03:00:00	14.3842	74.7246	0.00119442	149.89		44677	0.125	15.8474	42.8201	0.00113947
2022-04-29	04:00:00	14.6695	75.0224	0.000149477	148.557		44677	0.166667	14.5934	62.6781	0.00113947
2022-04-29	05:00:00	14.234	79.3712	0.00119442	147.896		44677	0.208333	13.9754	68.9304	0.00113947
2022-04-29	06:00:00	14.0734	78.6667	0.00477862	157.209		44677	0.25	14.4634	70.8061	0.00284892
2022-04-29	07:00:00	14.2486	76.2185	0.0073174	170.391		44677	0.291667	14.577	76.3591	0.00470085
2022-04-29	08:00:00	14.0426	81.8575	0.00806386	184.76		44677	0.333333	14.4331	74.0203	0.000996981
2022-04-29	09:00:00	20.1066	58.7244	0.0204584	199.828		44677	0.375	20.4211	50.0136	0.00185194
2022-04-29	10:00:00	20.2412	55.083	0.102441	214.21		44677	0.416667	20.2125	47.5788	0.00185194
2022-04-29	11:00:00	20.6808	50.4464	0.013141	223.537		44677	0.458333	20.2089	42.3277	0.000996981
2022-04-29	12:00:00	24.8236	35.7694	0.00881031	225.43		44677	0.5	23.4829	31.6117	0.000996981
2022-04-29	13:00:00	24.9211	33.4879	0.00582403	227.585		44677	0.541667	23.7957	29.8023	0.000142492
2022-04-29	14:00:00	25.2841	32.2772	0.000149477	229.846		44677	0.583333	24.6793	26.8354	0.000142492
2022-04-29	15:00:00	26.6624	26.9857	0.000149477	234.809		44677	0.625	26.1363	23.8314	0.000142492
2022-04-29	16:00:00	27.0118	23.4582	0.000149477	235.095		44677	0.666667	26.7281	21.8648	0.000142492
2022-04-29	17:00:00	23.3811	33.0798	0.000149477	235.848		44677	0.708333	23.3426	28.1009	0.000142492
2022-04-29	18:00:00	23.2022	33.5217	0.000149477	225.478		44677	0.75	23.2979	32.7113	0.000142492
2022-04-29	19:00:00	22.8122	32.1491	0.00806386	200.358		44677	0.791667	23.3015	40.3017	0.000142492
2022-04-29	20:00:00	22.2234	34.3187	0.000149477	152.974		44677	0.833333	23.4202	34.9022	0.000142492
2022-04-29	21:00:00	20.2245	50.6129	0.0116481	152.602		44677	0.875	22.1302	33.8179	0.000142492
2022-04-29	22:00:00	17.3281	72.3145	0.0719777	153.716		44677	0.916667	19.4121	41.7245	0.000142492
2022-04-29	23:00:00	16.9635	81.3505	0.0872095	159.98		44677	0.958333	18.4515	50.6809	0.000142492
2022-04-30	00:00:00	16.575	83.7841	0.0509219	168.528		44678	0	17.0017	64.105	0.000142492
2022-04-30	01:00:00	16.8034	82.4085	0.0385274	176.755		44678	0.0416667	16.1777	71.2469	0.000142492
2022-04-30	02:00:00	17.1586	79.2372	0.0479352	182.978		44678	0.0833333	15.9727	74.6735	0.000142492
2022-04-30	03:00:00	16.126	78.837	0.0362876	188.405		44678	0.125	13.8192	84.3426	0.000142492
2022-04-30	04:00:00	16.0561	74.9879	0.00373321	196.065		44678	0.166667	13.5603	87.0993	0.000142492
2022-04-30	05:00:00	17.1899	63.3768	0.00149338	217.623		44678	0.208333	13.2741	90.9249	0.000142492
2022-04-30	06:00:00	15.9769	73.7541	0.0146343	7.65991		44678	0.25	13.3014	88.0649	0.000142492
2022-04-30	07:00:00	14.5678	81.6489	0.0380795	27.939		44678	0.291667	14.4578	70.7202	0.000142492
2022-04-30	08:00:00	13.9998	85.3074	0.0274768	33.0884		44678	0.333333	15.6142	53.9394	0.000142492
2022-04-30	09:00:00	16.2673	74.0697	0.0191145	35.1599		44678	0.375	21.9915	28.4418	0.000142492
2022-04-30	10:00:00	15.9273	73.1745	0.0101547	39.1085		44678	0.416667	22.253	30.3801	0.000142492
2022-04-30	11:00:00	16.0144	71.259	0.00537606	36.6064		44678	0.458333	22.1919	31.869	0.000142492
2022-04-30	12:00:00	16.901	63.8206	0.00119442	29.7926		44678	0.5	25.5049	23.3772	0.000142492
2022-04-30	13:00:00	16.7768	61.8658	0.000149477	31.6835		44678	0.541667	25.584	24.4854	0.000142492
2022-04-30	14:00:00	17.072	59.6445	0.0343462	38.2465		44678	0.583333	25.604	24.7581	0.000142492
2022-04-30	15:00:00	16.0399	60.8917	0.00119442	41.7726		44678	0.625	26.5966	21.018	0.000142492
2022-04-30	16:00:00	15.8705	61.7922	0.00746641	35.8459		44678	0.666667	26.9012	19.7724	0.000142492
2022-04-30	17:00:00	11.7454	71.6094	0.105577	39.7251		44678	0.708333	23.9807	27.0664	0.000142492
2022-04-30	18:00:00	11.263	70.8589	0.0143358	36.3521		44678	0.75	24.4492	21.9717	0.000142492
2022-04-30	19:00:00	10.7989	70.7427	0.154558	36.3702		44678	0.791667	24.1358	21.846	0.000142492
2022-04-30	20:00:00	10.9246	71.5024	0.197267	33.8253		44678	0.833333	24.1841	19.9333	0.000142492
2022-04-30	21:00:00	10.5204	70.9664	0.19876	30.0188		44678	0.875	22.7683	23.786	0.000142492
2022-04-30	22:00:00	8.50219	73.2285	0.32375	26.2786		44678	0.916667	19.7902	31.9015	0.000142492
2022-04-30	23:00:00	8.42761	74.7023	0.471439	24.0448		44678	0.958333	19.369	30.9278	0.000142492
2022-05-01	00:00:00	7.94366	78.7007	0.883145	22.9282		44679	0	18.5922	33.1294	0.000142492
2022-05-01	01:00:00	7.98904	80.7346	0.583736	23.0048		44679	0.0416667	18.3256	33.7851	0.000142492
2022-05-01	02:00:00	7.97808	82.8036	0.6475	20.123		44679	0.0833333	17.8823	35.6131	0.000142492
2022-05-01	03:00:00	7.12805	84.0774	0.469348	19.1422		44679	0.125	15.6249	42.7643	0.000142492
2022-05-01	04:00:00	7.22817	83.7387	0.384976	15.8686		44679	0.166667	15.0614	48.3959	0.000142492
2022-05-01	05:00:00	6.0162	81.9392	0.176659	12.9885		44679	0.208333	14.9982	43.2045	0.000142492
2022-05-01	06:00:00	5.98333	81.8883	0.0949744	11.6618		44679	0.25	14.8487	44.1015	0.000142492
2022-05-01	07:00:00	6.24462	79.4594	0.0766069	15.9248		44679	0.291667	16.6883	39.4414	0.000142492
2022-05-01	08:00:00	6.4819	78.5803	0.0486821	17.177		44679	0.333333	18.1366	36.743	0.000142492
2022-05-01	09:00:00	7.1416	71.8491	0.0383779	17.3519		44679	0.375	23.5944	20.2485	0.000142492
2022-05-01	10:00:00	7.22555	71.5292	0.0677966	18.6608		44679	0.416667	24.1574	20.896	0.000142492
2022-05-01	11:00:00	7.27978	70.4553	0.0418127	21.4168		44679	0.458333	24.4286	21.9394	0.000142492
2022-05-01	12:00:00	7.39349	67.9972	0.0212048	24.5229		44679	0.5	26.8067	16.9956	0.00128197
2022-05-01	13:00:00	7.48525	66.2653	0.0452474	26.6935		44679	0.541667	26.2508	18.81	0.00655232
2022-05-01	14:00:00	7.65527	65.1033	0.000746455	29.9013		44679	0.583333	26.3212	17.7956	0.0143866
2022-05-01	15:00:00	7.3283	66.409	0.000746455	32.5571		44679	0.625	27.1231	14.4771	0.00598282
2022-05-01	16:00:00	7.26467	68.2326	0.00209082	35.4982		44679	0.666667	27.0163	15.631	0.0037034
2022-05-01	17:00:00	6.35101	71.7539	0.00209082	30.9124		44679	0.708333	19.8575	52.2594	0.000142492
2022-05-01	18:00:00	6.45373	70.9395	0.000746455	39.6707		44679	0.75	18.9945	56.0452	0.000142492
2022-05-01	19:00:00	6.6498	71.4806	0.000746455	40.6432		44679	0.791667	19.4984	54.0728	0.000142492
2022-05-01	20:00:00	6.65765	71.4989	0.000746455	38.1225		44679	0.833333	20.1863	46.8206	0.000142492
2022-05-01	21:00:00	6.49493	73.4424	0.0116481	34.7338		44679	0.875	19.9952	48.7901	0.000142492
2022-05-01	22:00:00	5.43786	79.1216	0.0418127	37.1285		44679	0.916667	17.2031	59.8666	0.000142492
2022-05-01	23:00:00	5.40396	78.0523	0.0930335	35.2916		44679	0.958333	17.5334	56.6536	0.000142492
2022-05-02	00:00:00	5.12026	78.6367	0.190248	28.9405		44680	0	17.1558	58.3506	0.000142492
2022-05-02	01:00:00	5.03054	78.363	0.331814	24.1611		44680	0.0416667	17.3459	56.167	0.000142492
2022-05-02	02:00:00	4.7839	80.4807	0.215485	19.605		44680	0.0833333	17.1707	56.1792	0.0037034
2022-05-02	03:00:00	4.05901	85.5362	0.177853	15.4097		44680	0.125	15.7241	59.8563	0.000142492
2022-05-02	04:00:00	3.6199	89.3776	0.166206	10.1209		44680	0.166667	15.8993	61.3925	0.000142492
2022-05-02	05:00:00	4.33538	84.3956	0.183379	8.19331		44680	0.208333	14.4182	73.8834	0.000142492
2022-05-02	06:00:00	4.36929	84.6179	0.16292	3.58083		44680	0.25	14.749	72.2049	0.000142492
2022-05-02	07:00:00	4.14297	86.0362	0.124841	2.53088		44680	0.291667	14.4383	72.83	0.000142492
2022-05-02	08:00:00	4.19927	84.6309	0.0761589	8.83476		44680	0.333333	14.203	76.8539	0.000142492
2022-05-02	09:00:00	8.24404	71.7254	0.0371835	16.4325		44680	0.375	20.5264	51.8454	0.105266
2022-05-02	10:00:00	7.9082	72.5093	0.00985572	20.8122		44680	0.416667	20.3661	47.7936	0.0537015
2022-05-02	11:00:00	8.82342	69.0995	0.000746455	25.0033		44680	0.458333	21.0417	43.6343	0.016096
2022-05-02	12:00:00	11.749	55.4379	0.000746455	30.0664		44680	0.5	25.2948	29.3103	0.000854488
2022-05-02	13:00:00	12.2507	53.7255	0.00209082	35.4007		44680	0.541667	25.4586	28.0633	0.000854488
2022-05-02	14:00:00	12.2888	52.3756	0.00657048	38.53		44680	0.583333	25.7073	26.8653	0.000142492
2022-05-02	15:00:00	12.5303	50.8143	0.00791438	39.4069		44680	0.625	26.9952	21.8529	0.000142492
2022-05-02	16:00:00	12.7535	50.2822	0.000746455	45.8884		44680	0.666667	27.4057	19.7741	0.000142492
2022-05-02	17:00:00	11.1608	55.4424	0.00209082	55.3779		44680	0.708333	23.9791	29.5716	0.000142492
2022-05-02	18:00:00	10.9699	54.9511	0.00209082	66.1446		44680	0.75	24.404	25.6883	0.000142492
2022-05-02	19:00:00	11.0445	56.1424	0.000149477	68.8327		44680	0.791667	24.4831	22.0708	0.000142492
2022-05-02	20:00:00	11.1587	57.2864	0.000149477	71.564		44680	0.833333	24.704	19.7309	0.000142492
2022-05-02	21:00:00	10.9026	59.4626	0.000149477	69.8448		44680	0.875	23.1695	24.1662	0.000142492
2022-05-02	22:00:00	8.83804	68.2337	0.000149477	55.8996		44680	0.916667	19.912	36.4162	0.000142492
2022-05-02	23:00:00	8.76867	69.1273	0.000149477	41.8575		44680	0.958333	18.7561	44.4571	0.000142492
2022-05-03	00:00:00	8.29827	72.6323	0.000149477	37.8839		44681	0	17.8653	51.3438	0.000142492
2022-05-03	01:00:00	8.255	72.7805	0.000149477	28.3739		44681	0.0416667	17.8175	52.6297	0.0037034
2022-05-03	02:00:00	8.09854	73.6243	0.000149477	18.0623		44681	0.0833333	17.8026	52.1074	0.000142492
2022-05-03	03:00:00	7.32672	76.9344	0.000149477	13.8464		44681	0.125	16.2861	55.5001	0.000142492
2022-05-03	04:00:00	7.54107	76.4998	0.000149477	11.6896		44681	0.166667	15.6768	56.28	0.000142492
2022-05-03	05:00:00	8.50897	70.8106	0.000149477	14.1215		44681	0.208333	17.1178	45.0565	0.00156695
2022-05-03	06:00:00	8.25656	69.3591	0.0026878	18.2769		44681	0.25	16.2953	53.9535	0.00726478
2022-05-03	07:00:00	7.77313	66.8639	0.019413	14.4029		44681	0.291667	15.3974	66.6861	0.0232183
2022-05-03	08:00:00	7.38723	67.0005	0.0386769	3.6954		44681	0.333333	14.2708	76.3805	0.0264947
2022-05-03	09:00:00	10.6946	47.0619	0.0241916	15.3629		44681	0.375	16.6298	67.6379	0.0122502
2022-05-03	10:00:00	10.8296	44.8196	0.000149477	26.0114		44681	0.416667	16.4875	67.2649	0.0037034
2022-05-03	11:00:00	11.3105	45.1911	0.000149477	30.6781		44681	0.458333	16.6534	64.6428	0.0148141
2022-05-03	12:00:00	14.2199	35.3178	0.000149477	39.9685		44681	0.5	17.6814	57.0459	0.00427337
2022-05-03	13:00:00	14.3686	35.4729	0.000149477	55.0774		44681	0.541667	17.6634	55.2984	0.000142492
2022-05-03	14:00:00	14.5114	35.5561	0.000149477	90.0126		44681	0.583333	17.3177	55.4372	0.0581173
2022-05-03	15:00:00	15.3552	36.4854	0.000149477	141.629		44681	0.625	16.5548	55.4476	0.000142492
2022-05-03	16:00:00	15.4126	36.0304	0.00313576	172.325		44681	0.666667	16.3966	56.3496	0.000142492
2022-05-03	17:00:00	12.6382	45.937	0.0114986	131.614		44681	0.708333	12.295	65.6985	0.00270642
2022-05-03	18:00:00	13.057	42.4441	0.00373321	126.749		44681	0.75	11.8547	66.4233	0.00484288
2022-05-03	19:00:00	13.6822	43.6889	0.000149477	114.096		44681	0.791667	11.4124	66.7715	0.0638147
2022-05-03	20:00:00	13.6916	46.9696	0.000149477	98.7122		44681	0.833333	11.6744	66.7685	0.162956
2022-05-03	21:00:00	13.3109	51.7941	0.000149477	95.5806		44681	0.875	11.1047	66.7821	0.22207
2022-05-03	22:00:00	10.9522	61.9861	0.000149477	104.621		44681	0.916667	8.83196	70.1914	0.320641
2022-05-03	23:00:00	11.1008	63.0156	0.000149477	124.037		44681	0.958333	8.75698	72.9792	1.0867
2022-05-04	00:00:00	10.6403	65.125	0.000149477	143.73		44682	0	8.35677	76.3052	0.626468
2022-05-04	01:00:00	10.7035	63.7127	0.000149477	150.866		44682	0.0416667	8.30746	78.377	0.479324
2022-05-04	02:00:00	10.8208	62.4649	0.000149477	157.994		44682	0.0833333	8.17288	80.111	0.599546
2022-05-04	03:00:00	9.5942	68.2514	0.000149477	168.42		44682	0.125	7.49783	79.9345	0.314801
2022-05-04	04:00:00	9.71884	67.6827	0.000149477	178.083		44682	0.166667	7.46496	79.9582	0.278905
2022-05-04	05:00:00	9.90399	70.7726	0.000149477	179.977		44682	0.208333	6.2618	75.9155	0.256826
2022-05-04	06:00:00	9.96188	67.5535	0.000149477	175.69		44682	0.25	6.11077	76.132	0.0971467
2022-05-04	07:00:00	9.1285	67.8485	0.000149477	190.304		44682	0.291667	6.26129	72.2665	0.0780593
2022-05-04	08:00:00	9.1087	69.4448	0.000149477	209.16		44682	0.333333	6.60137	69.9838	0.0431603
2022-05-04	09:00:00	15.6509	46.9448	0.000149477	222.29		44682	0.375	7.43105	62.1923	0.0314801
2022-05-04	10:00:00	15.7072	46.7427	0.000149477	236.174		44682	0.416667	7.47573	63.184	0.0472912
2022-05-04	11:00:00	16.2741	44.7822	0.000149477	259.042		44682	0.458333	7.32626	65.2149	0.0404539
2022-05-04	12:00:00	19.6675	36.6907	0.000149477	256.985		44682	0.5	7.44955	63.6785	0.0150991
2022-05-04	13:00:00	19.9194	35.1887	0.000149477	238.611		44682	0.541667	7.62524	61.424	0.00968622
2022-05-04	14:00:00	20.1562	34.5743	0.000149477	219.863		44682	0.583333	7.52609	61.8118	0.000711996
2022-05-04	15:00:00	20.8148	34.1618	0.000149477	175.104		44682	0.625	7.07247	64.0692	0.000711996
2022-05-04	16:00:00	21.1465	33.2883	0.000149477	173.743		44682	0.666667	7.58773	63.5949	0.00413088
2022-05-04	17:00:00	18.309	40.8219	0.000149477	187.44		44682	0.708333	6.4298	67.8038	0.00555534
2022-05-04	18:00:00	18.2417	40.9006	0.000149477	174.819		44682	0.75	6.72109	66.4663	0.000711996
2022-05-04	19:00:00	18.4441	40.404	0.000149477	165.126		44682	0.791667	6.98257	66.2284	0.000711996
2022-05-04	20:00:00	18.1927	41.3228	0.00313576	162.63		44682	0.833333	6.98461	66.4375	0.00284892
2022-05-04	21:00:00	17.3755	47.161	0.000149477	164.882		44682	0.875	6.90603	67.3723	0.0143866
2022-05-04	22:00:00	13.8382	61.5621	0.000149477	167.996		44682	0.916667	5.89913	72.68	0.052704
2022-05-04	23:00:00	13.5446	63.5121	0.0103037	170.806		44682	0.958333	5.87856	72.502	0.105408
2022-05-05	00:00:00	12.7446	68.6552	0.000149477	172.028		44683	0	5.56674	73.3488	0.229904
2022-05-05	01:00:00	12.814	69.7361	0.000149477	173.343		44683	0.0416667	5.39105	74.5986	0.394
2022-05-05	02:00:00	13.0012	70.4115	0.000149477	174.925		44683	0.0833333	5.18145	76.5397	0.213523
2022-05-05	03:00:00	12.6007	73.1881	0.000149477	178.392		44683	0.125	4.27731	81.662	0.205262
2022-05-05	04:00:00	12.865	73.2493	0.000149477	182.031		44683	0.166667	3.64233	86.0715	0.218936
2022-05-05	05:00:00	13.0048	74.5668	0.000149477	196.21		44683	0.208333	4.84548	76.2652	0.234605
2022-05-05	06:00:00	13.2275	72.1608	0.000149477	212.657		44683	0.25	4.92562	75.3328	0.203837
2022-05-05	07:00:00	13.5654	69.2793	0.000597443	220.201		44683	0.291667	4.50076	80.1273	0.154694
2022-05-05	08:00:00	13.9717	66.3467	0.00238931	222.722		44683	0.333333	4.76431	78.2749	0.0813357
2022-05-05	09:00:00	18.9797	48.459	0.00238931	227.899		44683	0.375	8.99584	63.2885	0.0306256
2022-05-05	10:00:00	18.3064	49.7649	0.0086613	226.082		44683	0.416667	8.52734	65.7552	0.00854675
2022-05-05	11:00:00	17.6733	52.5408	0.0261329	222.968		44683	0.458333	9.34261	62.9416	0.000711996
2022-05-05	12:00:00	19.9695	47.91	0.0301651	214.396		44683	0.5	12.2487	49.6251	0.000142492
2022-05-05	13:00:00	19.7588	48.922	0.0188155	205.963		44683	0.541667	12.7065	48.651	0.000711996
2022-05-05	14:00:00	20.0315	47.4216	0.00746641	206.354		44683	0.583333	12.5339	47.8798	0.00398839
2022-05-05	15:00:00	19.7572	47.2908	0.0733216	205.86		44683	0.625	12.8025	46.9082	0.00270642
2022-05-05	16:00:00	20.2641	45.0396	0.0364366	211.372		44683	0.666667	12.9926	46.8058	0.00199443
2022-05-05	17:00:00	16.4728	63.2179	0.0925851	210.405		44683	0.708333	11.5347	50.8282	0.0118227
2022-05-05	18:00:00	16.3065	64.9068	0.0585378	198.532		44683	0.75	11.5624	49.1591	0.0118227
2022-05-05	19:00:00	16.5442	66.5641	0.0642124	194.953		44683	0.791667	11.8583	47.5972	0.000142492
2022-05-05	20:00:00	16.7273	66.7357	0.0279248	193.65		44683	0.833333	11.8599	49.1087	0.000142492
2022-05-05	21:00:00	16.3852	70.24	0.00582403	199.884		44683	0.875	11.4643	52.237	0.000142492
2022-05-05	22:00:00	13.8345	80.3244	0.000149477	203.59		44683	0.916667	9.42275	61.425	0.000142492
2022-05-05	23:00:00	13.4924	82.6164	0.0086613	206.739		44683	0.958333	9.53372	60.8573	0.000142492
2022-05-06	00:00:00	13.227	84.0501	0.0153813	210.089		44684	0	9.13198	63.7693	0.000142492
2022-05-06	01:00:00	13.2124	84.9646	0.000149477	210.564		44684	0.0416667	9.02514	64.4522	0.000142492
2022-05-06	02:00:00	12.8802	86.1996	0.000149477	212.406		44684	0.0833333	8.87051	67.2983	0.000142492
2022-05-06	03:00:00	12.1866	90.1955	0.000149477	217.09		44684	0.125	8.27303	71.2671	0.000142492
2022-05-06	04:00:00	12.2487	90.2483	0.000149477	222.669		44684	0.166667	8.48571	70.3981	0.000142492
2022-05-06	05:00:00	11.9138	91.8796	0.000149477	222.464		44684	0.208333	9.28301	62.2755	0.000711996
2022-05-06	06:00:00	11.8977	92.1079	0.000149477	224.099		44684	0.25	8.86331	61.7118	0.018945
2022-05-06	07:00:00	11.8028	92.3232	0.000149477	236.803		44684	0.291667	8.17336	61.8848	0.0458667
2022-05-06	08:00:00	11.8919	93.1548	0.000149477	235.123		44684	0.333333	7.89544	60.7174	0.0421633
2022-05-06	09:00:00	17.606	62.1998	0.000597443	232.914		44684	0.375	11.1581	39.9515	0.0115382
2022-05-06	10:00:00	18.3747	58.0606	0.00955723	228.104		44684	0.416667	11.399	36.2208	0.000142492
2022-05-06	11:00:00	18.9093	53.5926	0.0207569	231.27		44684	0.458333	11.9056	36.1151	0.000142492
2022-05-06	12:00:00	21.6477	41.3168	0.0450979	231.775		44684	0.5	14.6319	27.1425	0.000142492
2022-05-06	13:00:00	22.238	38.3333	0.0552526	233.914		44684	0.541667	14.7003	27.8972	0.000142492
2022-05-06	14:00:00	23.1887	35.2882	0.0371835	238.47		44684	0.583333	14.5431	28.8299	0.000142492
2022-05-06	15:00:00	23.1016	33.7648	0.0637644	239.452		44684	0.625	15.4816	30.9468	0.000142492
2022-05-06	16:00:00	23.3968	32.3186	0.0731722	234.118		44684	0.666667	15.4626	31.0405	0.016381
2022-05-06	17:00:00	19.3364	44.1226	0.0132904	256.721		44684	0.708333	13.1925	39.4721	0.0669486
2022-05-06	18:00:00	19.5293	41.2576	0.0648098	240.48		44684	0.75	13.719	34.4053	0.0193724
2022-05-06	19:00:00	18.878	49.7698	0.012245	147.612		44684	0.791667	14.5723	31.8899	0.000142492
2022-05-06	20:00:00	18.8519	54.3047	0.0344957	95.7126		44684	0.833333	14.9289	33.1018	0.000142492
2022-05-06	21:00:00	17.6952	57.1701	0.0822814	87.2054		44684	0.875	14.5482	38.8793	0.000142492
2022-05-06	22:00:00	14.2585	75.1903	0.0897478	87.929		44684	0.916667	12.2302	50.0659	0.000142492
2022-05-06	23:00:00	13.8372	79.7521	0.0525648	90.8975		44684	0.958333	12.2693	52.2864	0.000142492
2022-05-07	00:00:00	13.228	85.1213	0.0244905	81.0054		44685	0	11.7962	55.252	0.000142492
2022-05-07	01:00:00	13.4862	83.29	0.0117971	67.2656		44685	0.0416667	11.6328	55.6429	0.000142492
2022-05-07	02:00:00	13.0705	83.9863	0.0355407	163.068		44685	0.0833333	11.6015	54.9351	0.000142492
2022-05-07	03:00:00	11.8137	87.239	0.00373321	215.627		44685	0.125	10.3326	60.5791	0.000142492
2022-05-07	04:00:00	11.4372	89.1511	0.000149477	246.61		44685	0.166667	10.3439	59.9888	0.000142492
2022-05-07	05:00:00	12.0943	89.7864	0.000149477	300.354		44685	0.208333	11.1453	61.2313	0.000142492
2022-05-07	06:00:00	12.4974	88.0997	0.000149477	331.637		44685	0.25	10.9855	59.0686	0.000142492
2022-05-07	07:00:00	12.4578	86.4065	0.000149477	311.775		44685	0.291667	9.74331	62.0042	0.000142492
2022-05-07	08:00:00	12.4484	84.8139	0.000149477	265.352		44685	0.333333	9.52242	63.9554	0.000142492
2022-05-07	09:00:00	18.5995	62.2431	0.00328524	272.195		44685	0.375	15.8916	41.3732	0.000142492
2022-05-07	10:00:00	19.0532	59.7733	0.114238	9.14967		44685	0.416667	15.9481	41.0299	0.000142492
2022-05-07	11:00:00	19.327	57.1365	0.0380795	61.4606		44685	0.458333	16.7628	37.3192	0.000142492
2022-05-07	12:00:00	23.0849	42.8314	0.0322554	130.271		44685	0.5	20.1709	30.6816	0.000142492
2022-05-07	13:00:00	22.88	42.936	0.0434555	155.599		44685	0.541667	20.4535	30.1783	0.000142492
2022-05-07	14:00:00	23.0813	42.3128	0.1005	163.51		44685	0.583333	20.8803	29.2658	0.000142492
2022-05-07	15:00:00	23.1965	39.3705	0.131113	175.985		44685	0.625	21.2415	29.5727	0.000142492
2022-05-07	16:00:00	23.6914	37.2176	0.107966	140.093		44685	0.666667	21.4604	28.6932	0.000142492
2022-05-07	17:00:00	18.0128	67.8744	1.66743	106.313		44685	0.708333	18.7669	35.5199	0.000142492
2022-05-07	18:00:00	16.0066	79.9127	2.72052	103.039		44685	0.75	19.0078	31.3018	0.00128197
2022-05-07	19:00:00	17.1586	76.7643	3.50869	85.5545		44685	0.791667	19.5072	30.8596	0.000142492
2022-05-07	20:00:00	17.4897	75.3168	1.898	116.656		44685	0.833333	19.4126	31.118	0.000142492
2022-05-07	21:00:00	17.2702	77.0082	0.376464	167.236		44685	0.875	18.9092	35.3263	0.000142492
2022-05-07	22:00:00	14.8843	85.7065	0.00477862	183.728		44685	0.916667	15.421	49.4552	0.000142492
2022-05-07	23:00:00	14.9344	84.8276	0.0026878	188.813		44685	0.958333	15.0927	51.7207	0.000142492
2022-05-08	00:00:00	14.7858	85.3518	0.00477862	191.636		44686	0	14.2194	56.7497	0.000142492
2022-05-08	01:00:00	14.877	84.9963	0.0026878	187.459		44686	0.0416667	14.2322	57.3828	0.000142492
2022-05-08	02:00:00	15.0799	83.9283	0.00119442	180.856		44686	0.0833333	14.281	58.6944	0.000142492
2022-05-08	03:00:00	14.4264	88.0993	0.00119442	178.769		44686	0.125	13.7324	62.336	0.000142492
2022-05-08	04:00:00	14.4113	88.8119	0.000597443	180.628		44686	0.166667	13.8346	63.5863	0.000142492
2022-05-08	05:00:00	15.0423	90.4244	0.000149477	183.548		44686	0.208333	13.9805	61.3116	0.000142492
2022-05-08	06:00:00	14.8285	90.2547	0.00119442	192.968		44686	0.25	14.2137	59.5565	0.000142492
2022-05-08	07:00:00	14.3774	88.1085	0.0013439	219.785		44686	0.291667	13.9333	60.4859	0.00284892
2022-05-08	08:00:00	14.8348	84.7622	0.00253879	230.367		44686	0.333333	13.9682	60.7765	0.0165235
2022-05-08	09:00:00	19.315	64.126	0.00552507	219.946		44686	0.375	18.5532	45.3734	0.0148141
2022-05-08	10:00:00	20.2745	64.8014	0.00985572	204.944		44686	0.416667	17.7497	47.874	0.0279192
2022-05-08	11:00:00	20.4242	62.9839	0.0213543	199.635		44686	0.458333	17.4353	50.1069	0.0465792
2022-05-08	12:00:00	22.9749	50.3492	0.0385274	199.452		44686	0.5	19.874	44.4257	0.0414513
2022-05-08	13:00:00	23.0385	49.0783	0.0439035	202.059		44686	0.541667	19.8231	45.1156	0.0125351
2022-05-08	14:00:00	23.4922	46.1699	0.216381	203.968		44686	0.583333	20.174	43.3708	0.000142492
2022-05-08	15:00:00	24.3793	44.5065	3.16418	209.336		44686	0.625	20.2931	42.305	0.466076
2022-05-08	16:00:00	24.0768	46.9292	0.283281	200.214		44686	0.666667	20.7488	40.038	0.0591143
2022-05-08	17:00:00	20.1624	63.7679	0.181587	168.244		44686	0.708333	16.3704	63.1736	0.171503
2022-05-08	18:00:00	20.2093	64.0035	0.0555511	162.976		44686	0.75	16.581	61.5495	0.0596838
2022-05-08	19:00:00	20.5322	63.7782	0.0707828	160.612		44686	0.791667	16.9231	62.1022	0.0256398
2022-05-08	20:00:00	19.2623	71.1438	2.40214	165.115		44686	0.833333	17.181	62.3097	0.0125351
2022-05-08	21:00:00	17.8861	78.6341	2.30089	170.967		44686	0.875	16.8404	66.2795	0.00683731
2022-05-08	22:00:00	15.4157	88.8405	1.48585	164.354		44686	0.916667	14.1947	76.8641	0.000142492
2022-05-08	23:00:00	15.7573	87.3503	0.829834	172.372		44686	0.958333	13.8711	79.2941	0.000142492
2022-05-09	00:00:00	15.8413	86.9451	0.763381	182.416		44687	0	13.5839	80.5684	0.000142492
2022-05-09	01:00:00	16.054	86.0614	0.154857	193.81		44687	0.0416667	13.4432	82.5748	0.000142492
2022-05-09	02:00:00	16.0561	84.7866	0.037781	204.216		44687	0.0833333	12.9258	85.4775	0.000569969
2022-05-09	03:00:00	15.2212	87.7581	0.0165757	204.321		44687	0.125	12.2231	89.883	0.000142492
2022-05-09	04:00:00	15.2269	88.1616	0.00552507	202.755		44687	0.166667	12.1537	90.4879	0.000142492
2022-05-09	05:00:00	15.4528	83.9529	0.0013439	201.572		44687	0.208333	12.2816	92.4246	0.000142492
2022-05-09	06:00:00	15.3933	85.1487	0.000149477	197.478		44687	0.25	12.053	92.0641	0.000142492
2022-05-09	07:00:00	15.7844	84.615	0.000149477	201.893		44687	0.291667	11.3739	94.1196	0.000142492
2022-05-09	08:00:00	16.1776	83.7015	0.087807	214.952		44687	0.333333	11.695	87.0572	0.000142492
2022-05-09	09:00:00	19.0808	69.9949	0.143059	224.718		44687	0.375	17.5668	58.982	0.000569969
2022-05-09	10:00:00	19.6002	67.1782	0.129918	228.099		44687	0.416667	18.5419	51.5917	0.0128201
2022-05-09	11:00:00	20.5588	62.6821	0.0976627	233.989		44687	0.458333	19.1506	46.7549	0.0153841
2022-05-09	12:00:00	22.9441	51.8593	0.0898973	239.23		44687	0.5	21.9412	34.7332	0.0344715
2022-05-09	13:00:00	22.627	54.0615	0.0461433	242.003		44687	0.541667	22.4349	33.032	0.0440152
2022-05-09	14:00:00	22.3433	54.6096	0.857609	331.235		44687	0.583333	23.3873	30.6036	0.0515645
2022-05-09	15:00:00	18.4295	68.0406	5.82899	10.568		44687	0.625	23.4448	29.4824	0.0685155
2022-05-09	16:00:00	16.9474	74.6347	0.824159	7.08087		44687	0.666667	23.4094	29.5219	0.00954373
2022-05-09	17:00:00	16.8232	65.0448	0.00223983	12.6458		44687	0.708333	19.0987	41.9105	0.0599688
2022-05-09	18:00:00	17.5059	62.5165	0.000149477	31.1386		44687	0.75	18.5326	41.261	0.0726464
2022-05-09	19:00:00	17.7896	60.6038	0.000149477	29.5653		44687	0.791667	19.3977	38.6081	0.0122502
2022-05-09	20:00:00	17.5966	61.15	0.000149477	35.9534		44687	0.833333	19.6798	40.0963	0.0153841
2022-05-09	21:00:00	16.9604	63.2893	0.000149477	56.8138		44687	0.875	18.9986	44.9047	0.0286312
2022-05-09	22:00:00	14.2987	73.6898	0.000149477	58.1521		44687	0.916667	15.3707	61.4285	0.0917339
2022-05-09	23:00:00	14.1709	75.8312	0.000149477	41.912		44687	0.958333	14.784	66.1804	0.15384
2022-05-10	00:00:00	13.6291	77.8874	0.000149477	10.7421		44688	0	14.0154	72.0885	0.0971467
2022-05-10	01:00:00	13.071	80.1952	0.000149477	327.875		44688	0.0416667	14.3812	70.8756	0.00954373
2022-05-10	02:00:00	13.5086	77.4422	0.165011	302.305		44688	0.0833333	13.8202	74.5968	0.000569969
2022-05-10	03:00:00	13.3548	75.8399	0.081236	312.012		44688	0.125	12.2411	79.9511	0.000142492
2022-05-10	04:00:00	13.1654	78.7276	0.354064	325.147		44688	0.166667	12.033	82.3287	0.000142492
2022-05-10	05:00:00	13.1227	77.0554	0.147987	287.421		44688	0.208333	13.4956	74.1154	0.000142492
2022-05-10	06:00:00	13.7662	75.441	0.000149477	271.515		44688	0.25	13.811	71.9601	0.000142492
2022-05-10	07:00:00	13.6473	71.0806	0.000149477	264.143		44688	0.291667	13.7118	71.0598	0.000142492
2022-05-10	08:00:00	13.737	67.334	0.000149477	250.296		44688	0.333333	13.8048	70.4362	0.000142492
2022-05-10	09:00:00	18.9494	44.2842	0.000149477	217.595		44688	0.375	19.8072	48.0631	0.0122502
2022-05-10	10:00:00	18.7533	47.0092	0.000149477	177.962		44688	0.416667	20.2521	45.7367	0.0545559
2022-05-10	11:00:00	18.7257	52.6179	0.000149477	164.13		44688	0.458333	20.3245	45.2952	0.0128201
2022-05-10	12:00:00	21.6002	47.3296	0.000149477	130.369		44688	0.5	24.0156	30.7373	0.0672336
2022-05-10	13:00:00	21.5893	49.5041	0.00940776	120.446		44688	0.541667	24.0135	30.1482	0.0450122
2022-05-10	14:00:00	22.0602	48.9143	0.000149477	135.003		44688	0.583333	24.2108	30.0705	0.0487156
2022-05-10	15:00:00	22.6317	49.1054	0.000149477	145.846		44688	0.625	24.3023	28.6887	0.0376054
2022-05-10	16:00:00	22.3147	51.0363	0.000149477	158.9		44688	0.666667	24.5309	28.6454	0.0962922
2022-05-10	17:00:00	19.4365	60.4121	0.000149477	174.186		44688	0.708333	20.1904	46.6652	0.188738
2022-05-10	18:00:00	19.6618	60.7109	0.000149477	158.983		44688	0.75	17.9701	60.6496	1.43113
2022-05-10	19:00:00	19.9439	62.0847	0.000149477	160.098		44688	0.791667	17.9999	67.058	1.57386
2022-05-10	20:00:00	20.1786	62.7334	0.000149477	165.016		44688	0.833333	17.8324	71.3023	0.681024
2022-05-10	21:00:00	19.6581	65.5746	0.0104532	163.338		44688	0.875	17.7189	73.2661	0.0175205
2022-05-10	22:00:00	17.6963	75.0436	0.0800416	159.165		44688	0.916667	15.3907	82.234	0.0132471
2022-05-10	23:00:00	17.6832	75.1862	0.130964	155.339		44688	0.958333	15.3907	83.5667	0.00740727
2022-05-11	00:00:00	17.0475	78.8413	0.0165757	153.519		44689	0	15.3121	83.9264	0.0196574
2022-05-11	01:00:00	16.8441	80.156	0.00119442	158.653		44689	0.0416667	15.4369	83.0869	0.0132471
2022-05-11	02:00:00	16.6501	81.4202	0.00119442	165.219		44689	0.0833333	15.4965	82.7254	0.00213645
2022-05-11	03:00:00	15.727	87.3504	0.00119442	172.682		44689	0.125	14.7372	87.3058	0.00270642
2022-05-11	04:00:00	15.6681	88.1941	0.000149477	177.345		44689	0.166667	14.6237	88.2597	0.00213645
2022-05-11	05:00:00	16.2272	85.0716	0.000149477	182.008		44689	0.208333	15.5505	86.3266	0.000142492
2022-05-11	06:00:00	16.2653	83.8218	0.000149477	183.719		44689	0.25	15.1636	87.0656	0.00541285
2022-05-11	07:00:00	17.0819	79.2711	0.00791438	188.308		44689	0.291667	14.5117	84.518	0.00185194
2022-05-11	08:00:00	17.363	78.8049	0.0945264	209.583		44689	0.333333	15.3501	76.073	0.000142492
2022-05-11	09:00:00	20.8769	62.6971	0.0813855	231.526		44689	0.375	19.9217	54.8177	0.0031339
2022-05-11	10:00:00	21.3426	59.3036	0.192787	251.535		44689	0.416667	21.0067	54.2246	0.0207969
2022-05-11	11:00:00	21.8271	59.9812	0.0592843	286.688		44689	0.458333	21.2024	52.1199	0.00128197
2022-05-11	12:00:00	22.9232	56.2339	0.143358	312.83		44689	0.5	23.3817	41.8847	0.00128197
2022-05-11	13:00:00	22.6813	58.3188	0.219517	9.60179		44689	0.541667	23.8245	40.9185	0.0128201
2022-05-11	14:00:00	22.3929	62.2262	6.99064	25.4776		44689	0.583333	23.9252	40.0124	0.0603963
2022-05-11	15:00:00	17.546	76.3248	0.537891	27.9795		44689	0.625	24.7918	38.9874	0.158397
2022-05-11	16:00:00	16.6105	77.8463	0.0346447	22.291		44689	0.666667	24.5807	41.2181	0.0170935
2022-05-11	17:00:00	16.5182	70.3364	0.0286717	29.3349		44689	0.708333	20.4278	60.9489	0.705524
2022-05-11	18:00:00	16.9025	68.2846	0.0294182	32.6212		44689	0.75	20.5752	60.321	0.0823326
2022-05-11	19:00:00	17.2055	65.9767	0.167998	36.605		44689	0.791667	20.885	61.1367	0.0810507
2022-05-11	20:00:00	17.1096	64.9961	0.388112	40.2922		44689	0.833333	19.7517	67.0696	1.39809
2022-05-11	21:00:00	16.5349	67.3374	0.358843	33.7144		44689	0.875	18.3513	74.8006	1.26846
2022-05-11	22:00:00	14.198	78.7249	0.660193	21.4654		44689	0.916667	15.7071	85.4248	1.37131
2022-05-11	23:00:00	14.1464	79.3417	0.671244	19.2385		44689	0.958333	15.9255	84.9921	0.548409
2022-05-12	00:00:00	13.5639	81.6613	0.543715	19.453		44690	0	15.8695	85.2153	0.0871755
2022-05-12	01:00:00	13.4142	82.7832	0.949895	16.3321		44690	0.0416667	15.6923	86.5896	0.40155
2022-05-12	02:00:00	13.4549	82.8714	0.714251	3.51575		44690	0.0833333	15.7909	85.5899	0.0304831
2022-05-12	03:00:00	12.7159	85.8551	0.481892	3.79688		44690	0.125	15.2736	87.5718	0.018945
2022-05-12	04:00:00	12.8176	85.5816	0.018965	27.8742		44690	0.166667	15.3876	86.448	0.00185194
2022-05-12	05:00:00	13.4439	82.2203	0.000149477	22.2901		44690	0.208333	15.1672	83.4201	0.000142492
2022-05-12	06:00:00	13.4272	81.9547	0.000149477	1.87679		44690	0.25	15.1749	83.6543	0.000142492
2022-05-12	07:00:00	13.4012	81.0295	0.000149477	358.08		44690	0.291667	15.6676	83.8805	0.000142492
2022-05-12	08:00:00	13.3417	81.8568	0.000149477	47.538		44690	0.333333	15.89	82.8276	0.0323346
2022-05-12	09:00:00	16.3231	67.7863	0.000149477	225.943		44690	0.375	19.0659	66.3717	0.0800532
2022-05-12	10:00:00	16.1802	68.1671	0.000149477	223.529		44690	0.416667	19.6094	62.8438	0.0752104
2022-05-12	11:00:00	16.5578	65.583	0.000746455	221.539		44690	0.458333	20.5629	57.1706	0.126632
2022-05-12	12:00:00	19.1465	57.8053	0.000149477	219.497		44690	0.5	23.0426	45.8482	0.0735009
2022-05-12	13:00:00	18.9291	58.1594	0.000149477	223.24		44690	0.541667	22.6532	48.4838	0.137601
2022-05-12	14:00:00	19.0334	58.0811	0.16531	221.426		44690	0.583333	22.4991	48.8924	0.232896
2022-05-12	15:00:00	19.593	57.7849	0.018517	222.699		44690	0.625	20.0656	53.595	7.85037
2022-05-12	16:00:00	19.7306	57.6716	0.00686944	230.867		44690	0.666667	17.7579	68.9109	0.175348
2022-05-12	17:00:00	17.9601	71.1797	0.0798921	82.2459		44690	0.708333	16.8158	61.9567	0.00227895
2022-05-12	18:00:00	18.3898	69.1267	0.0116481	77.5607		44690	0.75	17.61	58.6622	0.000142492
2022-05-12	19:00:00	18.2798	75.3277	0.0915402	105.979		44690	0.791667	18.3795	58.1977	0.000142492
2022-05-12	20:00:00	17.8449	76.6058	0.284028	125.629		44690	0.833333	18.435	59.4251	0.000142492
2022-05-12	21:00:00	17.218	80.4482	0.243858	127.931		44690	0.875	17.9639	60.4082	0.000142492
2022-05-12	22:00:00	15.5758	89.7025	0.441124	121.034		44690	0.916667	15.4934	69.883	0.000142492
2022-05-12	23:00:00	15.5716	90.1419	1.42357	105.491		44690	0.958333	15.4564	72.4817	0.000142492
2022-05-13	00:00:00	15.555	91.9763	2.1656	76.6792		44691	0	14.9186	74.4774	0.000142492
2022-05-13	01:00:00	15.2201	93.9939	2.47083	67.817		44691	0.0416667	14.4044	76.5666	0.000142492
2022-05-13	02:00:00	15.4731	92.5591	2.70364	64.3766		44691	0.0833333	14.6473	74.15	1.07844
2022-05-13	03:00:00	14.9062	95.5535	3.51541	52.6402		44691	0.125	14.0802	72.1463	0.155691
2022-05-13	04:00:00	15.0136	96.017	4.33464	48.0594		44691	0.166667	13.6348	78.7247	0.208253
2022-05-13	05:00:00	15.0048	95.0305	3.5605	53.8643		44691	0.208333	13.7961	71.7068	0.802814
2022-05-13	06:00:00	14.8113	94.8705	2.55954	54.3956		44691	0.25	14.1968	69.5884	0.000142492
2022-05-13	07:00:00	14.2929	96.9081	1.54408	53.213		44691	0.291667	13.6692	67.3222	0.000142492
2022-05-13	08:00:00	13.3407	99.5796	0.900168	59.5225		44691	0.333333	13.737	65.039	0.000142492
2022-05-13	09:00:00	15.3057	87.5343	0.576269	77.1492		44691	0.375	19.0243	43.9685	0.000142492
2022-05-13	10:00:00	14.805	88.1293	0.537891	116.516		44691	0.416667	18.997	49.0962	0.000142492
2022-05-13	11:00:00	14.3154	88.0012	0.521166	126.494		44691	0.458333	19.2698	52.8302	0.000142492
2022-05-13	12:00:00	16.5328	77.1738	0.332859	136.802		44691	0.5	22.1832	45.9357	0.000142492
2022-05-13	13:00:00	16.3033	77.392	0.224296	142.052		44691	0.541667	21.7907	48.2762	0.0554109
2022-05-13	14:00:00	16.1411	79.4585	0.14291	137.734		44691	0.583333	22.0362	47.2917	0.000142492
2022-05-13	15:00:00	16.8451	78.9187	0.0176211	146.825		44691	0.625	22.8243	46.0741	0.000569969
2022-05-13	16:00:00	17.2556	77.8577	0.0176211	139.695		44691	0.666667	23	46.3687	0.000142492
2022-05-13	17:00:00	16.0566	82.5715	0.0223997	143.359		44691	0.708333	19.5411	58.5847	0.000142492
2022-05-13	18:00:00	16.3033	80.8233	0.0288207	148.654		44691	0.75	20.1385	55.9282	0.000142492
2022-05-13	19:00:00	16.4707	80.2191	0.00970671	155.486		44691	0.791667	20.5654	58.6351	0.000142492
2022-05-13	20:00:00	16.6214	81.1126	0.13171	155.974		44691	0.833333	20.7134	59.8285	0.000142492
2022-05-13	21:00:00	16.2616	81.1796	0.101396	156.689		44691	0.875	20.3142	61.6572	0.000142492
2022-05-13	22:00:00	15.0439	87.94	0.166803	166.126		44691	0.916667	18.4401	70.0299	0.000142492
2022-05-13	23:00:00	14.8989	89.594	0.303292	169.271		44691	0.958333	18.7201	68.113	0.0132471
2022-05-14	00:00:00	14.4473	91.2006	0.18756	170.2		44692	0	18.1982	71.4755	0.00441587
2022-05-14	01:00:00	14.259	91.7303	0.146046	174.745		44692	0.0416667	17.8391	73.281	0.00113947
2022-05-14	02:00:00	14.2987	91.6544	0.482788	180.445		44692	0.0833333	17.385	75.0893	0.00284892
2022-05-14	03:00:00	13.8241	93.9267	0.29687	183.778		44692	0.125	16.3698	80.965	0.00113947
2022-05-14	04:00:00	13.9597	93.0709	0.304934	184.456		44692	0.166667	16	83.1558	0.000142492
2022-05-14	05:00:00	14.7524	93.3029	0.238631	183.817		44692	0.208333	16.5456	79.4584	0.000142492
2022-05-14	06:00:00	14.9667	92.8111	0.288209	187.87		44692	0.25	16.5327	78.9804	0.000142492
2022-05-14	07:00:00	15.1315	93.377	0.254759	193.362		44692	0.291667	17.104	76.3713	0.000142492
2022-05-14	08:00:00	15.2515	95.9096	1.1161	199.873		44692	0.333333	17.6845	74.0357	0.0599688
2022-05-14	09:00:00	17.7375	81.9402	0.269095	207.912		44692	0.375	21.0211	58.9371	0.068373
2022-05-14	10:00:00	19.3536	81.0569	0.0797426	218.037		44692	0.416667	21.2816	56.216	0.100281
2022-05-14	11:00:00	20.1118	82.454	0.0604792	218.651		44692	0.458333	21.7126	54.5116	0.268364
2022-05-14	12:00:00	21.9407	74.2013	0.240274	218.168		44692	0.5	22.7385	48.9868	0.443428
2022-05-14	13:00:00	23.026	69.231	0.3572	211.973		44692	0.541667	22.3928	49.8324	0.410238
2022-05-14	14:00:00	23.1172	65.8728	3.61337	261.676		44692	0.583333	22.6866	51.9014	0.843838
2022-05-14	15:00:00	20.6328	71.9507	5.49658	5.519		44692	0.625	19.2724	66.0774	0.496844
2022-05-14	16:00:00	17.2149	83.0116	2.12588	20.3907		44692	0.666667	17.4661	71.0107	0.0599688
2022-05-14	17:00:00	10.414	90.3166	0.47114	26.333		44692	0.708333	16.2907	70.0308	0.162243
2022-05-14	18:00:00	10.7447	87.4583	0.460687	27.8247		44692	0.75	16.8009	67.0915	0.0267792
2022-05-14	19:00:00	11.5071	86.0504	1.27723	23.7221		44692	0.791667	17.5904	62.5427	0.0450122
2022-05-14	20:00:00	11.6041	83.899	1.55066	14.8887		44692	0.833333	17.7826	59.2603	0.77931
2022-05-14	21:00:00	11.3741	84.5434	1.73164	1.80809		44692	0.875	17.1944	62.9312	0.996822
2022-05-14	22:00:00	9.97125	88.2533	0.737995	15.8425		44692	0.916667	14.8749	74.9051	1.91217
2022-05-14	23:00:00	10.1725	88.5764	0.307921	20.5543		44692	0.958333	14.8338	75.6216	0.482457
2022-05-15	00:00:00	9.91232	89.6696	0.486671	16.6772		44693	0	14.2112	77.8243	0.401692
2022-05-15	01:00:00	10.0224	89.4129	0.467257	12.6127		44693	0.0416667	13.9728	79.6224	0.778029
2022-05-15	02:00:00	10.0604	89.8041	0.388112	16.0061		44693	0.0833333	14.128	78.6017	0.572909
2022-05-15	03:00:00	9.44662	90.4992	0.282385	21.9205		44693	0.125	13.2331	82.2076	0.309958
2022-05-15	04:00:00	9.42526	91.158	0.214888	22.0206		44693	0.166667	13.2238	82.1853	0.000711996
2022-05-15	05:00:00	9.11392	91.2502	0.173971	21.4894		44693	0.208333	13.7416	79.4415	0.000142492
2022-05-15	06:00:00	9.25417	90.2186	0.214888	25.0888		44693	0.25	13.6862	79.0802	0.000142492
2022-05-15	07:00:00	9.24218	91.1384	0.211602	27.9689		44693	0.291667	13.6281	77.6813	0.000142492
2022-05-15	08:00:00	9.29537	92.1011	0.294929	30.2882		44693	0.333333	13.4252	77.5451	0.000142492
2022-05-15	09:00:00	10.3191	87.1713	0.377659	24.8328		44693	0.375	16.2229	63.2525	0.000142492
2022-05-15	10:00:00	10.1428	88.1185	0.412303	27.3597		44693	0.416667	15.8602	63.2868	0.000142492
2022-05-15	11:00:00	9.93997	89.7782	0.425594	31.3433		44693	0.458333	15.9234	63.1664	0.00413088
2022-05-15	12:00:00	10.3493	87.1776	0.520568	34.5006		44693	0.5	18.583	56.6948	0.00213645
2022-05-15	13:00:00	10.4938	87.075	0.439631	37.7611		44693	0.541667	18.5907	56.3553	0.000142492
2022-05-15	14:00:00	10.2336	87.9841	0.314939	38.6435		44693	0.583333	18.583	56.5127	0.121647
2022-05-15	15:00:00	9.63018	89.0834	0.241469	38.6204		44693	0.625	19.275	56.2809	0.0799112
2022-05-15	16:00:00	9.55926	88.4595	0.182483	38.5098		44693	0.666667	19.5133	56.0483	0.00555534
2022-05-15	17:00:00	8.43752	90.2527	0.0633164	41.3289		44693	0.708333	18.2146	66.2757	0.0764923
2022-05-15	18:00:00	8.34677	88.3196	0.0164262	43.3703		44693	0.75	18.4494	65.8063	0.0232183
2022-05-15	19:00:00	8.41979	86.5368	0.00253879	41.3172		44693	0.791667	18.6056	72.4464	0.0786292
2022-05-15	20:00:00	8.44482	86.9294	0.0013439	41.0824		44693	0.833333	17.8185	71.3825	0.389869
2022-05-15	21:00:00	8.56738	86.0625	0.00373321	41.454		44693	0.875	17.2606	76.1914	0.18304
2022-05-15	22:00:00	8.28265	85.5991	0.0255355	43.5927		44693	0.916667	15.7375	84.5577	0.147572
2022-05-15	23:00:00	8.39996	85.1952	0.118569	46.0595		44693	0.958333	16.02	82.8189	0.510091
2022-05-16	00:00:00	8.3327	83.753	0.190995	50.7372		44694	0	16.1762	83.4788	1.17644
2022-05-16	01:00:00	8.47662	83.2879	0.171582	48.216		44694	0.0416667	15.5679	87.155	5.28082
2022-05-16	02:00:00	8.57104	83.1502	0.333307	39.238		44694	0.0833333	15.4991	87.5781	2.93235
2022-05-16	03:00:00	8.44637	84.0559	0.151422	31.123		44694	0.125	14.839	90.1554	3.34472
2022-05-16	04:00:00	8.54443	84.3374	0.0389754	28.3517		44694	0.166667	14.9746	91.1099	3.49899
2022-05-16	05:00:00	9.21716	83.3702	0.00492809	20.8122		44694	0.208333	15.1569	94.4366	2.67695
2022-05-16	06:00:00	9.11025	84.5238	0.000149477	36.7982		44694	0.25	14.9114	90.5309	2.97736
2022-05-16	07:00:00	9.15145	85.538	0.000149477	43.4777		44694	0.291667	14.3324	94.7914	1.41333
2022-05-16	08:00:00	9.72302	82.6189	0.000597443	23.7936		44694	0.333333	13.3723	100	1.20109
2022-05-16	09:00:00	12.4552	68.4588	0.000149477	28.4034		44694	0.375	15.4241	87.9596	0.742133
2022-05-16	10:00:00	12.7461	68.7133	0.000149477	35.9355		44694	0.416667	14.7388	85.9823	0.669629
2022-05-16	11:00:00	13.3443	67.6198	0.00119442	46.0912		44694	0.458333	14.4475	83.7227	0.418215
2022-05-16	12:00:00	15.1388	59.1793	0.00119442	45.5405		44694	0.5	16.2409	75.8166	0.399128
2022-05-16	13:00:00	15.1581	58.8999	0.000149477	47.0314		44694	0.541667	16.356	73.7792	0.154837
2022-05-16	14:00:00	15.0361	58.0709	0.00119442	53.1122		44694	0.583333	16.6344	73.8606	0.0622482
2022-05-16	15:00:00	15.858	57.7411	0.000149477	68.9343		44694	0.625	17.5735	72.6084	0.0639572
2022-05-16	16:00:00	15.7656	60.2252	0.000597443	88.4823		44694	0.666667	17.9953	71.976	0.0440152
2022-05-16	17:00:00	13.7433	69.0855	0.000149477	109.693		44694	0.708333	16.1207	79.5804	0.130906
2022-05-16	18:00:00	13.5023	71.685	0.00119442	122.731		44694	0.75	16.5836	77.1267	0.0646696
2022-05-16	19:00:00	13.4278	72.6874	0.000149477	137.642		44694	0.791667	16.9354	76.219	0.00484288
2022-05-16	20:00:00	13.204	73.4306	0.000149477	153.8		44694	0.833333	17.0202	77.8722	0.0263522
2022-05-16	21:00:00	12.7712	76.6658	0.000149477	149.521		44694	0.875	16.5969	79.2756	0.034329
2022-05-16	22:00:00	11.335	87.4264	0.000149477	136.567		44694	0.916667	15.2715	87.0453	0.0918764
2022-05-16	23:00:00	11.044	89.2836	0.000149477	138.807		44694	0.958333	15.1081	88.7226	0.115807
2022-05-17	00:00:00	10.7952	90.9279	0.000149477	143.058		44695	0	14.6376	90.4603	0.138883
2022-05-17	01:00:00	10.6623	91.3045	0.000149477	147.625		44695	0.0416667	14.5431	91.9723	0.0846116
2022-05-17	02:00:00	10.742	91.2698	0.360635	147.177		44695	0.0833333	14.5939	91.0784	0.187599
2022-05-17	03:00:00	10.2221	95.8359	0.474724	163.999		44695	0.125	13.9918	93.2115	0.197142
2022-05-17	04:00:00	10.1136	96.6267	0.926301	165.871		44695	0.166667	14.4095	88.735	0.2658
2022-05-17	05:00:00	10.1068	95.9318	0.601506	170.964		44695	0.208333	15.1662	91.0762	0.277766
2022-05-17	06:00:00	10.0834	96.0104	0.0480846	183.13		44695	0.25	15.2602	91.8131	0.301696
2022-05-17	07:00:00	10.1527	95.0419	0.00238931	189.265		44695	0.291667	15.4831	90.9419	0.234747
2022-05-17	08:00:00	10.4651	93.6161	0.000597443	189.737		44695	0.333333	15.5648	90.3387	0.204834
2022-05-17	09:00:00	12.5574	86.1638	0.0110506	184.632		44695	0.375	18.0739	79.1204	0.260245
2022-05-17	10:00:00	12.7529	85.8293	0.00522658	182.679		44695	0.416667	19.6479	79.4506	0.0886
2022-05-17	11:00:00	12.9287	85.6958	0.012245	187.7		44695	0.458333	20.3132	79.9306	0.0598263
2022-05-17	12:00:00	14.8499	79.7961	0.0488311	195.193		44695	0.5	21.8112	73.6268	0.244149
2022-05-17	13:00:00	15.0653	78.4591	0.140521	197.944		44695	0.541667	22.7544	70.1878	0.423628
2022-05-17	14:00:00	15.1711	78.5787	0.0528633	200.851		44695	0.583333	22.5833	67.7774	2.45687
2022-05-17	15:00:00	15.3829	78.1979	0.0516684	201.986		44695	0.625	20.2772	71.776	1.83468
2022-05-17	16:00:00	15.726	76.5609	0.0359886	198.857		44695	0.666667	18.2984	79.9375	2.95016
2022-05-17	17:00:00	13.8961	85.881	0.00761589	199.358		44695	0.708333	11.2316	86.3107	0.832727
2022-05-17	18:00:00	13.918	85.8013	0.00298675	196.143		44695	0.75	10.6649	87.2085	0.487301
2022-05-17	19:00:00	14.1511	84.6648	0.00298675	194.208		44695	0.791667	12.0243	82.1492	1.08186
2022-05-17	20:00:00	14.3399	83.9742	0.0309115	189.8		44695	0.833333	11.9765	80.9825	1.74052
2022-05-17	21:00:00	14.2856	85.134	0.0309115	186.418		44695	0.875	11.6436	82.0372	0.757374
2022-05-17	22:00:00	13.7115	88.4216	0.00761589	186.092		44695	0.916667	10.3968	85.4433	0.249704
2022-05-17	23:00:00	13.6343	90.0069	0.0104532	186.6		44695	0.958333	10.6192	85.0853	0.317792
2022-05-18	00:00:00	13.4006	91.8454	0.0146343	187.19		44696	0	10.237	85.8967	0.472771
2022-05-18	01:00:00	13.1169	93.9093	0.062719	189.862		44696	0.0416667	10.3074	84.6159	0.599119
2022-05-18	02:00:00	12.9986	94.6884	0.0725752	191.751		44696	0.0833333	10.4235	84.5665	0.418073
2022-05-18	03:00:00	12.8661	95.8302	0.139326	191.169		44696	0.125	9.86456	84.8503	0.570203
2022-05-18	04:00:00	12.9751	95.6825	0.0256849	192.877		44696	0.166667	9.78854	84.8908	0.340583
2022-05-18	05:00:00	13.774	94.0232	0.0215038	192.387		44696	0.208333	9.59075	84.8869	0.148427
2022-05-18	06:00:00	13.7469	93.8785	0.0610766	192.264		44696	0.25	9.68014	83.1953	0.22207
2022-05-18	07:00:00	13.5884	94.1807	0.0613751	199.704		44696	0.291667	9.68731	83.961	0.191587
2022-05-18	08:00:00	13.3396	94.6189	0.0273278	204.471		44696	0.333333	9.69091	84.8325	0.270643
2022-05-18	09:00:00	15.7709	85.5112	0.0431566	205.566		44696	0.375	10.4918	80.9632	0.57704
2022-05-18	10:00:00	16.3435	80.4349	0.157843	210.724		44696	0.416667	10.2498	83.4268	0.652393
2022-05-18	11:00:00	16.9103	77.9872	0.149779	215.503		44696	0.458333	10.068	85.0435	0.436021
2022-05-18	12:00:00	20.0717	65.4476	0.0686925	213.077		44696	0.5	10.6629	81.9389	0.263379
2022-05-18	13:00:00	20.3204	64.0718	0.0891509	215.533		44696	0.541667	10.7019	81.3896	0.154552
2022-05-18	14:00:00	20.6584	62.8772	0.162323	214.663		44696	0.583333	10.5576	82.0081	0.32292
2022-05-18	15:00:00	21.6263	58.9566	0.0153813	217.961		44696	0.625	9.98425	82.9944	0.434169
2022-05-18	16:00:00	22.0184	57.224	0.00462914	215.008		44696	0.666667	9.87432	83.1441	0.389726
2022-05-18	17:00:00	19.4188	64.233	0.000149477	216.908		44696	0.708333	8.84686	87.423	0.109539
2022-05-18	18:00:00	19.376	64.9994	0.000149477	210.216		44696	0.75	8.84329	86.7267	0.0310526
2022-05-18	19:00:00	18.9698	66.1741	0.000149477	200.978		44696	0.791667	8.88592	85.4555	0.00498537
2022-05-18	20:00:00	18.9249	67.1995	0.000597443	188.434		44696	0.833333	8.88232	84.6842	0.00185194
2022-05-18	21:00:00	18.5296	69.8327	0.0147838	167.856		44696	0.875	8.9147	83.857	0.00669481
2022-05-18	22:00:00	16.2162	79.4349	0.00746641	148.053		44696	0.916667	8.61724	81.8355	0.0390294
2022-05-18	23:00:00	16.2736	80.0895	0.0449489	137.018		44696	0.958333	8.61929	82.2301	0.155691
2022-05-19	00:00:00	15.8856	81.9645	0.0431566	141.827		44697	0	8.48367	82.1185	0.260245
2022-05-19	01:00:00	15.9012	81.8228	0.036885	155.554		44697	0.0416667	8.61364	81.7226	0.230474
2022-05-19	02:00:00	15.6295	83.0616	0.012544	166.764		44697	0.0833333	8.75799	81.2164	0.318647
2022-05-19	03:00:00	15.3453	86.0277	0.0238931	172.301		44697	0.125	8.66912	81.7061	0.173924
2022-05-19	04:00:00	15.4632	87.3559	0.0159782	177.087		44697	0.166667	8.79189	81.802	0.0433028
2022-05-19	05:00:00	15.6655	88.2849	0.0698869	198.666		44697	0.208333	9.42019	79.8918	0.0037034
2022-05-19	06:00:00	15.7458	88.5351	0.0409167	253.287		44697	0.25	9.35598	80.5919	0.000142492
2022-05-19	07:00:00	15.4976	89.0373	0.163069	351.791		44697	0.291667	9.35751	82.499	0.000142492
2022-05-19	08:00:00	15.2953	91.4583	0.353019	23.1555		44697	0.333333	9.94674	78.8152	0.000142492
2022-05-19	09:00:00	17.7416	77.3434	0.39976	21.9802		44697	0.375	12.1553	69.9349	0.000142492
2022-05-19	10:00:00	17.9705	72.2903	0.157544	21.8829		44697	0.416667	12.5123	68.6408	0.000142492
2022-05-19	11:00:00	18.2136	71.2782	0.178301	22.001		44697	0.458333	13.005	67.8002	0.000142492
2022-05-19	12:00:00	21.9178	53.5864	0.117972	32.0886		44697	0.5	14.8369	59.379	0.00113947
2022-05-19	13:00:00	22.02	53.7675	0.118867	42.7998		44697	0.541667	14.8138	59.4609	0.00170944
2022-05-19	14:00:00	21.667	53.9859	0.0982601	37.9324		44697	0.583333	14.5477	59.4117	0.00113947
2022-05-19	15:00:00	22.1671	52.4168	1.44224	38.5317		44697	0.625	15.3732	58.8381	0.00113947
2022-05-19	16:00:00	22.2969	50.8196	1.90039	45.0223		44697	0.666667	15.6039	59.101	0.00284892
2022-05-19	17:00:00	15.6671	86.1709	0.711265	51.6932		44697	0.708333	13.6723	68.2504	0.000142492
2022-05-19	18:00:00	15.8449	82.0097	0.406031	56.6238		44697	0.75	13.6918	68.6054	0.00840425
2022-05-19	19:00:00	16.1719	77.8393	0.424101	65.3065		44697	0.791667	13.8413	71.32	0.000142492
2022-05-19	20:00:00	16.1646	77.1066	0.663478	72.9551		44697	0.833333	13.8218	71.632	0.000142492
2022-05-19	21:00:00	15.786	78.8516	0.854324	78.4797		44697	0.875	13.7987	72.8446	0.000142492
2022-05-19	22:00:00	13.8966	85.1001	0.581645	77.219		44697	0.916667	12.4748	83.3977	0.000142492
2022-05-19	23:00:00	14.0004	84.327	0.439332	71.6553		44697	0.958333	12.0576	85.5797	0.000142492
2022-05-20	00:00:00	13.5806	86.7358	0.335846	73.8697		44698	0	11.5891	87.3253	0.000142492
2022-05-20	01:00:00	13.5435	87.5522	0.561784	72.5934		44698	0.0416667	11.4504	87.6728	0.000142492
2022-05-20	02:00:00	13.6066	87.7587	1.03442	73.3642		44698	0.0833333	11.342	88.3303	1.6787
2022-05-20	03:00:00	12.7508	91.585	1.21436	67.3833		44698	0.125	10.6768	93.6189	0.942551
2022-05-20	04:00:00	12.7227	92.0418	0.729184	61.4252		44698	0.166667	10.5149	94.9841	0.961496
2022-05-20	05:00:00	12.7821	89.9043	0.865225	48.8141		44698	0.208333	10.2468	93.4415	0.222497
2022-05-20	06:00:00	12.5355	89.3461	0.732768	37.5394		44698	0.25	10.2987	92.1508	0.0101137
2022-05-20	07:00:00	12.2054	88.9935	0.498318	37.2191		44698	0.291667	10.5427	90.9963	0.000142492
2022-05-20	08:00:00	12.1178	86.2353	0.182931	41.5383		44698	0.333333	10.4168	93.6187	0.00128197
2022-05-20	09:00:00	13.9717	71.5551	0.0531618	53.9718		44698	0.375	12.4137	85.1778	0.00185194
2022-05-20	10:00:00	13.4533	71.8989	0.0330023	52.435		44698	0.416667	12.3705	87.3095	0.00413088
2022-05-20	11:00:00	13.725	71.793	0.0439035	41.859		44698	0.458333	12.6993	86.4844	0.0139596
2022-05-20	12:00:00	16.138	60.0084	0.00657048	44.5887		44698	0.5	14.6001	80.2431	0.0401693
2022-05-20	13:00:00	16.381	60.2924	0.00164285	53.1262		44698	0.541667	14.8281	79.1936	0.0575474
2022-05-20	14:00:00	16.4556	60.6827	0.000149477	69.3412		44698	0.583333	15.067	78.2383	0.0494281
2022-05-20	15:00:00	17.6331	58.3821	0.00119442	77.2571		44698	0.625	15.4169	76.8979	0.0180905
2022-05-20	16:00:00	17.9507	58.2288	0.00119442	85.4278		44698	0.666667	15.8212	75.7306	0.0279192
2022-05-20	17:00:00	15.689	70.1623	0.00119442	105.85		44698	0.708333	13.9014	85.6264	0.00128197
2022-05-20	18:00:00	16.0394	69.5032	0.000597443	100.833		44698	0.75	13.9898	85.8147	0.0105407
2022-05-20	19:00:00	16.3461	70.1251	0.0292691	124.332		44698	0.791667	14.2071	84.4709	0.0116802
2022-05-20	20:00:00	16.308	70.6585	0.00388268	131.996		44698	0.833333	14.4547	83.6748	0.0203694
2022-05-20	21:00:00	16.1109	75.2366	0.0173226	135.943		44698	0.875	14.5677	83.9767	0.00883173
2022-05-20	22:00:00	14.718	83.2039	0.0141864	143.52		44698	0.916667	14.1855	86.3771	0.0069798
2022-05-20	23:00:00	14.6434	84.2165	0.012992	145.854		44698	0.958333	14.2605	87.2247	0.0314801
							44699	0	14.1367	88.5287	0.0552684
							44699	0.0416667	13.9142	90.8061	0.0447272
							44699	0.0833333	13.7976	91.6377	0.00470085
							44699	0.125	13.6558	92.7651	0.00299141
							44699	0.166667	13.6718	92.5729	0.00128197
							44699	0.208333	14.1727	91.3027	0.00128197
							44699	0.25	14.1675	90.3104	0.00584032
							44699	0.291667	13.9656	90.8642	0.0227909
							44699	0.333333	13.8567	91.3486	0.0357535
							44699	0.375	16.4849	81.4253	0.0619632
							44699	0.416667	17.0269	76.6822	0.0720765
							44699	0.458333	17.4456	73.5542	0.157258
							44699	0.5	20.5618	63.7419	0.116947
							44699	0.541667	20.5228	63.5693	0.0625327
							44699	0.583333	20.7858	62.0921	0.0619632
							44699	0.625	21.709	58.5565	0.0391719
							44699	0.666667	22.1364	56.3669	0.00170944
							44699	0.708333	19.3166	63.9328	0.000142492
							44699	0.75	19.4116	64.9219	0.000142492
							44699	0.791667	18.8568	67.5068	0.000142492
							44699	0.833333	18.8213	68.0614	0.000142492
							44699	0.875	18.5008	69.8439	0.00170944
							44699	0.916667	16.15	78.9696	0.00170944
							44699	0.958333	16.3041	79.1061	0.000569969

## Sheet: Experiment 2
Experimental site 1						Experimental site 2
Longitude	103.669					Longitude	103.592
Latitude	25.8822					Latitude	25.9958
Start Time	00:00 on June 20th, 2022					Start Time	00:00 on June 15th, 2022
End Time	23:00 on July 13th, 2022					End Time	23:00 on July 10th, 2022
Time Zone	GMT+08:00					Time Zone	GMT+08:00
Data Source	European Centre for Medium-Range Weather Forecasts					Data Source	European Centre for Medium-Range Weather Forecasts
Date	Time	Air Temperature (℃)	Humidity (%)	Precipitation (mm/h)		Date	Time	Air Temperature (℃)	Humidity (%)	Precipitation (mm/h)
2022-06-20	00:00:00	18.2861	84.4688	0.000746455		2022-06-15	00:00:00	14.4331	74.2696	0.00712229
2022-06-20	01:00:00	17.7119	85.142	0.000149477		2022-06-15	01:00:00	14.3941	72.2822	0.00911625
2022-06-20	02:00:00	17.775	85.7759	0.019413		2022-06-15	02:00:00	14.2836	71.3666	0.000142492
2022-06-20	03:00:00	16.6804	90.9467	0.00223983		2022-06-15	03:00:00	13.7432	74.3192	0.000142492
2022-06-20	04:00:00	16.3315	94.3371	0.000149477		2022-06-15	04:00:00	14.0483	76.0994	0.000142492
2022-06-20	05:00:00	17.4929	93.0744	0.000149477		2022-06-15	05:00:00	13.7309	76.9496	0.000142492
2022-06-20	06:00:00	17.5471	92.2709	0.000149477		2022-06-15	06:00:00	14.0591	73.3171	0.000142492
2022-06-20	07:00:00	17.544	90.486	0.000597443		2022-06-15	07:00:00	14.412	66.1865	0.000142492
2022-06-20	08:00:00	18.2777	86.9713	0.0106026		2022-06-15	08:00:00	14.6992	59.5913	0.000142492
2022-06-20	09:00:00	21.8594	70.5487	0.019413		2022-06-15	09:00:00	19.0746	46.651	0.000142492
2022-06-20	10:00:00	21.9522	70.5451	0.0282237		2022-06-15	10:00:00	19.0422	48.755	0.000142492
2022-06-20	11:00:00	21.6951	71.4782	0.0271783		2022-06-15	11:00:00	18.7052	50.5927	0.00156695
2022-06-20	12:00:00	24.422	60.7376	0.0364366		2022-06-15	12:00:00	19.6166	50.5345	0.0444427
2022-06-20	13:00:00	24.8225	58.2892	0.0443514		2022-06-15	13:00:00	19.0977	56.0808	0.189451
2022-06-20	14:00:00	25.0077	56.1545	0.037781		2022-06-15	14:00:00	19.2441	60.2173	0.00113947
2022-06-20	15:00:00	25.5302	52.7425	0.018965		2022-06-15	15:00:00	18.5984	65.6698	0.00356091
2022-06-20	16:00:00	25.8207	51.6268	0.124841		2022-06-15	16:00:00	18.5306	67.9568	0.015669
2022-06-20	17:00:00	21.8578	72.4456	0.440228		2022-06-15	17:00:00	17.9778	66.2214	0.0192299
2022-06-20	18:00:00	22.3245	69.4883	0.0249385		2022-06-15	18:00:00	17.7918	67.4596	0.0222214
2022-06-20	19:00:00	22.662	67.2529	0.000149477		2022-06-15	19:00:00	17.9814	71.5822	0.0428758
2022-06-20	20:00:00	22.5029	66.7514	0.000149477		2022-06-15	20:00:00	17.4302	76.758	0.88301
2022-06-20	21:00:00	22.0622	67.4037	0.000597443		2022-06-15	21:00:00	16.9288	80.1349	0.792843
2022-06-20	22:00:00	19.7463	75.8685	0.000149477		2022-06-15	22:00:00	15.5196	88.2867	0.686579
2022-06-20	23:00:00	19.5731	76.7414	0.000149477		2022-06-15	23:00:00	15.4626	87.8768	0.468498
2022-06-21	00:00:00	19.2602	78.3867	0.000149477		2022-06-16	00:00:00	15.4056	87.68	0.448271
2022-06-21	01:00:00	19.3317	78.1637	0.000149477		2022-06-16	01:00:00	15.5982	88.2804	0.354685
2022-06-21	02:00:00	19.2289	78.8858	0.000149477		2022-06-16	02:00:00	15.627	89.9476	0.0403118
2022-06-21	03:00:00	18.2553	82.4849	0.000149477		2022-06-16	03:00:00	15.0598	95.3679	0.318932
2022-06-21	04:00:00	18.0806	83.2902	0.000149477		2022-06-16	04:00:00	15.2186	95.3294	0.20398
2022-06-21	05:00:00	17.9492	84.0534	0.000149477		2022-06-16	05:00:00	15.5427	92.4256	0.113955
2022-06-21	06:00:00	18.1432	84.2234	0.000149477		2022-06-16	06:00:00	15.4929	92.7508	0.00868924
2022-06-21	07:00:00	18.5802	85.5311	0.000149477		2022-06-16	07:00:00	15.666	90.3506	0.0185175
2022-06-21	08:00:00	19.1502	82.7533	0.000149477		2022-06-16	08:00:00	15.9445	87.3245	0.0811932
2022-06-21	09:00:00	22.6656	67.7083	0.00164285		2022-06-16	09:00:00	19.0536	74.0149	0.126632
2022-06-21	10:00:00	22.6552	66.96	0.00776537		2022-06-16	10:00:00	18.4628	75.0835	0.182471
2022-06-21	11:00:00	22.3965	66.9096	0.0192639		2022-06-16	11:00:00	18.4001	73.6937	0.31651
2022-06-21	12:00:00	25.0077	57.5506	0.0698869		2022-06-16	12:00:00	20.0486	67.5998	0.40511
2022-06-21	13:00:00	25.2126	55.9991	0.0530127		2022-06-16	13:00:00	19.7697	71.214	0.386165
2022-06-21	14:00:00	25.368	54.7877	0.0446499		2022-06-16	14:00:00	19.5364	72.5982	0.131903
2022-06-21	15:00:00	26.0908	54.3071	0.0268798		2022-06-16	15:00:00	20.4822	67.5159	0.0989987
2022-06-21	16:00:00	26.5492	52.4326	0.00164285		2022-06-16	16:00:00	21.7475	61.7236	0.0800532
2022-06-21	17:00:00	24.2901	59.4832	0.000895932		2022-06-16	17:00:00	19.8863	76.4131	0.0403118
2022-06-21	18:00:00	24.2818	59.0718	0.0554021		2022-06-16	18:00:00	19.0222	78.923	0.170933
2022-06-21	19:00:00	23.5219	61.6634	0.391696		2022-06-16	19:00:00	19.0987	81.6546	0.0754953
2022-06-21	20:00:00	23.5694	62.0327	0.0161277		2022-06-16	20:00:00	18.9662	83.294	0.137601
2022-06-21	21:00:00	22.9499	65.3315	0.000895932		2022-06-16	21:00:00	18.6754	84.0367	0.0823326
2022-06-21	22:00:00	20.3856	74.5219	0.000149477		2022-06-16	22:00:00	16.7377	89.8539	0.0300556
2022-06-21	23:00:00	20.0508	76.5043	0.000149477		2022-06-16	23:00:00	16.6611	90.3268	0.0132471
2022-06-22	00:00:00	19.5345	78.6818	0.000149477		2022-06-17	00:00:00	16.619	91.588	0.0311951
2022-06-22	01:00:00	19.4667	80.0466	0.000895932		2022-06-17	01:00:00	16.4798	92.3478	0.036323
2022-06-22	02:00:00	19.1351	81.7649	0.075263		2022-06-17	02:00:00	16.4798	92.6493	0.00128197
2022-06-22	03:00:00	18.4498	85.7632	0.0661537		2022-06-17	03:00:00	16.0333	93.4509	0.000142492
2022-06-22	04:00:00	18.4039	86.3701	0.0238931		2022-06-17	04:00:00	16.0996	93.03	0.000711996
2022-06-22	05:00:00	19.2754	84.7371	0.00388268		2022-06-17	05:00:00	15.9378	92.2059	0.000711996
2022-06-22	06:00:00	19.1585	84.6901	0.000895932		2022-06-17	06:00:00	16.2234	91.8901	0.000142492
2022-06-22	07:00:00	19.4746	81.9094	0.000597443		2022-06-17	07:00:00	16.8764	87.7029	0.0294857
2022-06-22	08:00:00	20.0341	79.2172	0.0180691		2022-06-17	08:00:00	17.4517	82.9403	0.0364655
2022-06-22	09:00:00	22.5817	67.9028	0.0200104		2022-06-17	09:00:00	20.4452	69.5253	0.0257823
2022-06-22	10:00:00	22.7308	66.6397	0.0789962		2022-06-17	10:00:00	21.4865	64.5872	0.0989987
2022-06-22	11:00:00	22.5665	66.8148	0.164862		2022-06-17	11:00:00	21.3915	65.516	0.0797687
2022-06-22	12:00:00	24.6432	59.6168	0.0760094		2022-06-17	12:00:00	23.8183	56.6331	0.052989
2022-06-22	13:00:00	24.4976	61.3463	0.0934815		2022-06-17	13:00:00	23.5733	57.0803	0.0133896
2022-06-22	14:00:00	24.3881	61.517	0.0365861		2022-06-17	14:00:00	23.9118	55.451	0.0145291
2022-06-22	15:00:00	24.9055	59.3521	0.10946		2022-06-17	15:00:00	24.3161	53.0065	0.00598282
2022-06-22	16:00:00	25.258	58.6282	0.390202		2022-06-17	16:00:00	23.9499	53.4091	0.000142492
2022-06-22	17:00:00	22.0664	72.1954	0.662881		2022-06-17	17:00:00	21.6715	61.4762	0.000142492
2022-06-22	18:00:00	22.0372	73.9866	0.0960198		2022-06-17	18:00:00	21.7681	62.9376	0.000142492
2022-06-22	19:00:00	22.1248	72.5814	0.031061		2022-06-17	19:00:00	21.2687	66.2487	0.000142492
2022-06-22	20:00:00	21.9981	73.7009	0.0191145		2022-06-17	20:00:00	21.4259	66.4513	0.000142492
2022-06-22	21:00:00	21.3353	76.6279	0.00552507		2022-06-17	21:00:00	20.4586	70.1728	0.000142492
2022-06-22	22:00:00	19.1695	85.422	0.00462914		2022-06-17	22:00:00	18.3672	78.234	0.000142492
2022-06-22	23:00:00	19.0667	85.9713	0.00358373		2022-06-17	23:00:00	17.9388	79.2822	0.000142492
2022-06-23	00:00:00	18.8973	85.4303	0.00403216		2022-06-18	00:00:00	17.1199	81.178	0.000142492
2022-06-23	01:00:00	18.7674	85.4965	0.00462914		2022-06-18	01:00:00	17.4153	80.0963	0.000142492
2022-06-23	02:00:00	18.8853	85.3152	0.000149477		2022-06-18	02:00:00	17.3947	80.7328	0.000142492
2022-06-23	03:00:00	18.2913	86.7706	0.000149477		2022-06-18	03:00:00	16.7659	83.0213	0.000142492
2022-06-23	04:00:00	18.2777	86.8181	0.000149477		2022-06-18	04:00:00	16.1767	84.9086	0.000142492
2022-06-23	05:00:00	17.7364	88.1369	0.000149477		2022-06-18	05:00:00	16.2044	85.1804	0.000142492
2022-06-23	06:00:00	18.0602	86.9024	0.000149477		2022-06-18	06:00:00	16.5584	84.3955	0.000142492
2022-06-23	07:00:00	18.6047	83.5332	0.012992		2022-06-18	07:00:00	17.1882	83.288	0.000142492
2022-06-23	08:00:00	19.2545	80.1638	0.0458448		2022-06-18	08:00:00	17.7251	81.0632	0.000142492
2022-06-23	09:00:00	20.8962	72.4973	0.0237436		2022-06-18	09:00:00	21.5867	64.9538	0.000142492
2022-06-23	10:00:00	20.9713	69.9348	0.030613		2022-06-18	10:00:00	21.7763	63.5592	0.00669481
2022-06-23	11:00:00	21.3301	68.1353	0.0565965		2022-06-18	11:00:00	22.0511	62.8545	0.0556954
2022-06-23	12:00:00	21.9626	66.6706	0.025237		2022-06-18	12:00:00	24.4451	54.5635	0.0480036
2022-06-23	13:00:00	21.474	69.8367	0.103039		2022-06-18	13:00:00	24.5761	53.5191	0.00669481
2022-06-23	14:00:00	19.3113	76.5198	1.01187		2022-06-18	14:00:00	24.8386	52.7522	0.00170944
2022-06-23	15:00:00	20.9202	77.6313	3.12565		2022-06-18	15:00:00	25.115	51.6372	0.00512786
2022-06-23	16:00:00	20.8378	80.36	0.123646		2022-06-18	16:00:00	25.2665	50.5466	0.00512786
2022-06-23	17:00:00	18.7658	85.3546	0.0274768		2022-06-18	17:00:00	23.4233	55.7433	0.000142492
2022-06-23	18:00:00	18.8154	84.5961	0.105428		2022-06-18	18:00:00	23.2558	57.5612	0.00113947
2022-06-23	19:00:00	18.8409	84.6387	0.0183675		2022-06-18	19:00:00	22.588	60.2782	0.000142492
2022-06-23	20:00:00	18.8018	85.2523	0.00462914		2022-06-18	20:00:00	22.1405	62.5193	0.00669481
2022-06-23	21:00:00	18.344	87.3741	0.000895932		2022-06-18	21:00:00	21.3674	68.1953	0.000142492
2022-06-23	22:00:00	17.3677	91.3133	0.000149477		2022-06-18	22:00:00	19.4532	75.9951	0.000142492
2022-06-23	23:00:00	17.301	91.8304	0.000149477		2022-06-18	23:00:00	18.5193	77.1372	0.000142492
2022-06-24	00:00:00	17.157	92.9986	0.000895932		2022-06-19	00:00:00	17.8977	78.5273	0.000142492
2022-06-24	01:00:00	17.1622	93.4039	0.000895932		2022-06-19	01:00:00	17.8098	78.9464	0.000142492
2022-06-24	02:00:00	17.2342	92.9888	0.115284		2022-06-19	02:00:00	17.7893	79.1046	0.000142492
2022-06-24	03:00:00	17.1226	93.496	0.117524		2022-06-19	03:00:00	16.8312	82.3359	0.000569969
2022-06-24	04:00:00	17.1362	93.3617	0.11842		2022-06-19	04:00:00	16.7706	84.1236	0.000142492
2022-06-24	05:00:00	17.3234	91.9652	0.14739		2022-06-19	05:00:00	16.8451	88.5284	0.000142492
2022-06-24	06:00:00	17.2133	92.1906	0.126035		2022-06-19	06:00:00	17.5786	85.9171	0.00113947
2022-06-24	07:00:00	17.011	92.0756	0.115284		2022-06-19	07:00:00	18.1494	83.5189	0.000854488
2022-06-24	08:00:00	17.0756	91.2013	0.289404		2022-06-19	08:00:00	18.3667	80.7932	0.00299141
2022-06-24	09:00:00	19.2967	81.5875	0.303441		2022-06-19	09:00:00	21.8759	68.2381	0.222925
2022-06-24	10:00:00	19.4036	80.8594	1.61203		2022-06-19	10:00:00	21.9325	65.928	0.136746
2022-06-24	11:00:00	19.6065	79.3135	0.485476		2022-06-19	11:00:00	21.8919	68.8505	0.14572
2022-06-24	12:00:00	20.9035	72.593	0.206674		2022-06-19	12:00:00	24.123	61.9328	0.0907369
2022-06-24	13:00:00	21.2086	68.7345	0.0981106		2022-06-19	13:00:00	24.16	62.1808	0.139025
2022-06-24	14:00:00	21.3608	69.0727	0.500857		2022-06-19	14:00:00	23.9026	62.1834	5.21929
2022-06-24	15:00:00	22.3689	68.3833	0.490404		2022-06-19	15:00:00	24.4923	62.2434	0.946397
2022-06-24	16:00:00	22.7136	68.4535	0.178451		2022-06-19	16:00:00	24.1368	62.3689	3.35441
2022-06-24	17:00:00	20.1421	75.2215	0.363472		2022-06-19	17:00:00	20.9934	78.3503	0.289731
2022-06-24	18:00:00	19.7974	79.2855	0.0637644		2022-06-19	18:00:00	21.3509	72.3257	0.225916
2022-06-24	19:00:00	19.6435	80.4191	0.0240421		2022-06-19	19:00:00	21.6396	74.3264	0.0341865
2022-06-24	20:00:00	19.6524	82.0568	0.0295676		2022-06-19	20:00:00	22.2314	69.8024	0.0133896
2022-06-24	21:00:00	19.2023	84.462	0.0141864		2022-06-19	21:00:00	21.9006	72.8516	0.00227895
2022-06-24	22:00:00	17.6462	91.9194	0.00194134		2022-06-19	22:00:00	19.4157	79.9989	0.000854488
2022-06-24	23:00:00	17.6832	91.9692	0.0013439		2022-06-19	23:00:00	19.3161	80.2052	0.000854488
2022-06-25	00:00:00	17.4991	93.2046	0.00194134		2022-06-20	00:00:00	18.2932	82.5446	0.000854488
2022-06-25	01:00:00	17.496	92.4375	0.0086613		2022-06-20	01:00:00	18.51	79.7671	0.000142492
2022-06-25	02:00:00	17.3714	93.0328	0.0013439		2022-06-20	02:00:00	19.0582	77.6192	0.00227895
2022-06-25	03:00:00	16.976	92.5753	0.000746455		2022-06-20	03:00:00	17.8905	83.2892	0.00299141
2022-06-25	04:00:00	17.1789	91.9066	0.00194134		2022-06-20	04:00:00	16.7731	90.8067	0.000854488
2022-06-25	05:00:00	17.7724	90.575	0.000149477		2022-06-20	05:00:00	17.687	93.1384	0.000142492
2022-06-25	06:00:00	17.6603	90.3408	0.000149477		2022-06-20	06:00:00	17.9465	91.6886	0.000142492
2022-06-25	07:00:00	17.3667	90.1632	0.0013439		2022-06-20	07:00:00	17.9162	93.1367	0.000569969
2022-06-25	08:00:00	17.8037	86.9142	0.0103037		2022-06-20	08:00:00	18.5136	85.3081	0.00740727
2022-06-25	09:00:00	20.3601	74.9803	0.0188155		2022-06-20	09:00:00	21.9401	68.6718	0.0276342
2022-06-25	10:00:00	22.0831	67.9684	0.00851182		2022-06-20	10:00:00	21.9278	69.9209	0.034614
2022-06-25	11:00:00	22.2792	66.2788	0.0143358		2022-06-20	11:00:00	21.7511	70.8352	0.0197999
2022-06-25	12:00:00	23.8442	60.929	0.0846707		2022-06-20	12:00:00	24.3172	59.5093	0.129481
2022-06-25	13:00:00	24.105	58.7092	0.15411		2022-06-20	13:00:00	24.8925	56.769	0.0111107
2022-06-25	14:00:00	23.3206	61.4522	0.00582403		2022-06-20	14:00:00	25.1355	55.3336	0.0414513
2022-06-25	15:00:00	24.2004	61.4277	0.126334		2022-06-20	15:00:00	25.6143	52.1833	0.0622482
2022-06-25	16:00:00	24.0763	60.6952	0.235943		2022-06-20	16:00:00	26.0895	50.6941	0.0903094
2022-06-25	17:00:00	21.5793	70.4371	0.296422		2022-06-20	17:00:00	22.3368	67.6481	0.709655
2022-06-25	18:00:00	21.5903	70.7851	0.00537606		2022-06-20	18:00:00	22.7421	66.3794	0.0253548
2022-06-25	19:00:00	21.6049	70.4896	0.000149477		2022-06-20	19:00:00	22.8613	68.8689	0.000142492
2022-06-25	20:00:00	21.7071	70.3785	0.000149477		2022-06-20	20:00:00	22.7667	66.3633	0.000142492
2022-06-25	21:00:00	21.2503	73.593	0.0013439		2022-06-20	21:00:00	22.2422	66.4509	0.000569969
2022-06-25	22:00:00	19.3311	80.5964	0.0013439		2022-06-20	22:00:00	19.9351	74.6753	0.000142492
2022-06-25	23:00:00	19.2967	80.149	0.000447966		2022-06-20	23:00:00	19.9228	74.5128	0.000142492
2022-06-26	00:00:00	18.9265	81.1092	0.000149477		2022-06-21	00:00:00	19.6377	75.7476	0.000142492
2022-06-26	01:00:00	18.8237	81.679	0.000149477		2022-06-21	01:00:00	19.5154	75.5585	0.000142492
2022-06-26	02:00:00	18.6923	82.2805	0.000149477		2022-06-21	02:00:00	19.3371	76.38	0.000142492
2022-06-26	03:00:00	18.0827	84.778	0.000149477		2022-06-21	03:00:00	18.1083	80.7497	0.000142492
2022-06-26	04:00:00	18.0394	85.1048	0.000149477		2022-06-21	04:00:00	17.9002	81.5924	0.000142492
2022-06-26	05:00:00	18.5218	83.6151	0.000149477		2022-06-21	05:00:00	17.3706	83.8944	0.000142492
2022-06-26	06:00:00	18.6224	82.9962	0.000149477		2022-06-21	06:00:00	18.0107	82.9928	0.000142492
2022-06-26	07:00:00	18.539	83.6784	0.0250875		2022-06-21	07:00:00	18.2583	85.7775	0.000142492
2022-06-26	08:00:00	18.9551	79.6972	0.030613		2022-06-21	08:00:00	18.6883	85.1533	0.000142492
2022-06-26	09:00:00	21.4719	70.0095	0.00836235		2022-06-21	09:00:00	22.4184	67.7193	0.000854488
2022-06-26	10:00:00	21.6862	69.2379	0.0073174		2022-06-21	10:00:00	22.4929	65.7333	0.00769179
2022-06-26	11:00:00	21.9428	67.8046	0.00671996		2022-06-21	11:00:00	22.4775	65.2365	0.0108257
2022-06-26	12:00:00	23.7337	61.8377	0.0155303		2022-06-21	12:00:00	24.7841	57.6366	0.0998531
2022-06-26	13:00:00	23.8254	62.1931	0.000149477		2022-06-21	13:00:00	25.1145	55.708	0.0262097
2022-06-26	14:00:00	24.0304	60.9435	0.0183675		2022-06-21	14:00:00	25.1699	54.8333	0.0676611
2022-06-26	15:00:00	24.1316	59.2353	0.000149477		2022-06-21	15:00:00	25.8964	54.4199	0.0262097
2022-06-26	16:00:00	23.7686	59.7993	0.000149477		2022-06-21	16:00:00	26.2143	52.8491	0.0038459
2022-06-26	17:00:00	22.0711	66.1382	0.000149477		2022-06-21	17:00:00	24.1887	58.7062	0.000854488
2022-06-26	18:00:00	21.8422	66.5522	0.000149477		2022-06-21	18:00:00	24.4071	56.1327	0.271071
2022-06-26	19:00:00	21.6915	67.7733	0.000149477		2022-06-21	19:00:00	24.0331	57.7344	0.0400268
2022-06-26	20:00:00	21.655	68.753	0.000149477		2022-06-21	20:00:00	24.0598	58.4082	0.0123926
2022-06-26	21:00:00	21.2023	72.0138	0.000149477		2022-06-21	21:00:00	23.339	62.1529	0.000854488
2022-06-26	22:00:00	19.3051	79.906	0.000149477		2022-06-21	22:00:00	20.6158	72.1231	0.000142492
2022-06-26	23:00:00	19.2592	80.7306	0.000149477		2022-06-21	23:00:00	20.3199	73.6229	0.000142492
2022-06-27	00:00:00	18.9405	81.6855	0.000149477		2022-06-22	00:00:00	19.7512	75.5295	0.000142492
2022-06-27	01:00:00	18.9239	81.7208	0.000149477		2022-06-22	01:00:00	19.7543	76.1444	0.000142492
2022-06-27	02:00:00	18.7737	81.9852	0.000149477		2022-06-22	02:00:00	19.2452	78.3526	0.0146716
2022-06-27	03:00:00	18.1958	84.2949	0.000149477		2022-06-22	03:00:00	18.6154	82.2189	0.0131046
2022-06-27	04:00:00	18.1958	84.4616	0.000149477		2022-06-22	04:00:00	18.5193	83.2724	0.000854488
2022-06-27	05:00:00	18.2365	81.8244	0.000149477		2022-06-22	05:00:00	19.2739	82.942	0.000142492
2022-06-27	06:00:00	18.3721	81.6256	0.000149477		2022-06-22	06:00:00	19.0371	83.2704	0.000142492
2022-06-27	07:00:00	18.5666	82.0486	0.000149477		2022-06-22	07:00:00	19.4229	80.6208	0.000142492
2022-06-27	08:00:00	19.0276	79.7738	0.00119442		2022-06-22	08:00:00	19.7245	80.1715	0.0031339
2022-06-27	09:00:00	20.128	73.8567	0.0253865		2022-06-22	09:00:00	22.534	67.7238	0.00911625
2022-06-27	10:00:00	20.4352	73.0227	0.119614		2022-06-22	10:00:00	22.7462	65.7649	0.0505676
2022-06-27	11:00:00	20.6438	72.829	0.260434		2022-06-22	11:00:00	22.5356	66.0151	0.118941
2022-06-27	12:00:00	21.1287	73.1788	0.0948254		2022-06-22	12:00:00	24.443	60.0095	0.0589718
2022-06-27	13:00:00	21.0594	75.144	0.214439		2022-06-22	13:00:00	24.3387	61.864	0.121362
2022-06-27	14:00:00	20.382	78.1414	2.2673		2022-06-22	14:00:00	24.46	61.1183	0.0450122
2022-06-27	15:00:00	20.7663	77.6808	5.30171		2022-06-22	15:00:00	24.9444	59.604	0.110394
2022-06-27	16:00:00	20.492	79.1181	0.778613		2022-06-22	16:00:00	25.0389	60.4448	0.0784867
2022-06-27	17:00:00	17.6034	82.3275	0.108414		2022-06-22	17:00:00	22.4416	69.0996	3.7722
2022-06-27	18:00:00	17.9607	79.4811	0.0313595		2022-06-22	18:00:00	22.123	70.8404	0.0669486
2022-06-27	19:00:00	18.3632	80.3638	0.00477862		2022-06-22	19:00:00	22.3491	68.8768	0.0599688
2022-06-27	20:00:00	19.2727	73.9897	0.0477862		2022-06-22	20:00:00	22.0886	71.0165	0.0364655
2022-06-27	21:00:00	18.2881	81.4731	0.00179186		2022-06-22	21:00:00	21.3422	74.5406	0.00512786
2022-06-27	22:00:00	16.2986	90.1578	0.000149477		2022-06-22	22:00:00	19.1013	84.0116	0.00113947
2022-06-27	23:00:00	16.4905	90.6373	0.000149477		2022-06-22	23:00:00	18.8989	84.9028	0.000142492
2022-06-28	00:00:00	16.6172	89.7161	0.000149477		2022-06-23	00:00:00	18.8152	84.122	0.000569969
2022-06-28	01:00:00	17.1403	88.1622	0.000149477		2022-06-23	01:00:00	18.5465	84.5971	0.00213645
2022-06-28	02:00:00	15.9122	92.6697	0.000149477		2022-06-23	02:00:00	18.6133	84.6326	0.000569969
2022-06-28	03:00:00	14.4442	97.7035	0.000149477		2022-06-23	03:00:00	18.3595	85.5293	0.000142492
2022-06-28	04:00:00	14.8708	96.8982	0.000597443		2022-06-23	04:00:00	18.4813	85.0979	0.000142492
2022-06-28	05:00:00	16.066	94.2577	0.00477862		2022-06-23	05:00:00	17.7949	87.8108	0.000142492
2022-06-28	06:00:00	15.8173	94.2644	0.000597443		2022-06-23	06:00:00	18.115	87.0197	0.000142492
2022-06-28	07:00:00	15.5675	95.2256	0.341371		2022-06-23	07:00:00	18.6148	83.3614	0.00242144
2022-06-28	08:00:00	15.4011	96.0694	0.466361		2022-06-23	08:00:00	19.1054	80.281	0.0283462
2022-06-28	09:00:00	19.3139	90.9517	1.1727		2022-06-23	09:00:00	20.7534	72.6707	0.0206544
2022-06-28	10:00:00	19.5486	75.1794	1.30396		2022-06-23	10:00:00	20.9441	69.3275	0.0320501
2022-06-28	11:00:00	18.9447	65.6243	1.23945		2022-06-23	11:00:00	21.2302	67.7805	0.0558379
2022-06-28	12:00:00	20.3877	57.5061	0.101396		2022-06-23	12:00:00	21.9217	66.6332	0.0397419
2022-06-28	13:00:00	20.5306	60.5539	0.529977		2022-06-23	13:00:00	21.5117	69.4475	0.316795
2022-06-28	14:00:00	20.9316	57.4559	0.0331514		2022-06-23	14:00:00	19.6541	73.8648	0.138171
2022-06-28	15:00:00	20.8289	59.9993	0.00477862		2022-06-23	15:00:00	20.8824	75.638	4.45408
2022-06-28	16:00:00	21.243	58.0591	0.000149477		2022-06-23	16:00:00	20.1447	80.461	0.21452
2022-06-28	17:00:00	20.4545	66.8555	0.018965		2022-06-23	17:00:00	18.6544	85.2155	0.0374629
2022-06-28	18:00:00	20.1129	70.2229	0.000597443		2022-06-23	18:00:00	18.4997	83.252	0.316795
2022-06-28	19:00:00	20.0352	71.1595	0.00119442		2022-06-23	19:00:00	18.8326	81.9349	0.0779168
2022-06-28	20:00:00	20.1525	71.8449	0.000149477		2022-06-23	20:00:00	18.6097	83.7151	0.016096
2022-06-28	21:00:00	19.6102	74.754	0.000149477		2022-06-23	21:00:00	18.0333	86.56	0.00541285
2022-06-28	22:00:00	18.3679	82.1109	0.00746641		2022-06-23	22:00:00	17.1194	90.6432	0.00156695
2022-06-28	23:00:00	18.37	81.6223	0.00373321		2022-06-23	23:00:00	16.8327	92.2802	0.000142492
2022-06-29	00:00:00	18.1583	83.2245	0.013141		2022-06-24	00:00:00	16.9031	93.2168	0.000142492
2022-06-29	01:00:00	18.0587	83.6704	0.0652578		2022-06-24	01:00:00	17.1004	93.218	0.000854488
2022-06-29	02:00:00	18.0827	83.887	0.169192		2022-06-24	02:00:00	17.2031	92.7555	0.320499
2022-06-29	03:00:00	17.1168	87.4766	0.30359		2022-06-24	03:00:00	17.1261	92.6585	0.322778
2022-06-29	04:00:00	17.0626	87.5527	0.350928		2022-06-24	04:00:00	17.0695	92.7157	0.328191
2022-06-29	05:00:00	16.7987	89.8654	0.375568		2022-06-24	05:00:00	17.4774	90.344	0.574619
2022-06-29	06:00:00	16.757	90.1039	0.367206		2022-06-24	06:00:00	17.2904	91.6291	0.604389
2022-06-29	07:00:00	16.8342	90.5586	0.180691		2022-06-24	07:00:00	16.9724	94.013	0.40098
2022-06-29	08:00:00	17.1325	89.354	0.037482		2022-06-24	08:00:00	16.5841	96.3239	0.467074
2022-06-29	09:00:00	20.4472	73.0483	0.0100052		2022-06-24	09:00:00	18.4936	88.3823	0.463512
2022-06-29	10:00:00	20.0519	73.6332	0.0137384		2022-06-24	10:00:00	18.4586	88.0581	0.486161
2022-06-29	11:00:00	20.1118	72.1148	0.0132904		2022-06-24	11:00:00	18.7299	83.7946	0.630741
2022-06-29	12:00:00	22.9217	58.4193	0.0388259		2022-06-24	12:00:00	19.9829	76.2548	0.632593
2022-06-29	13:00:00	23.0708	57.1223	0.0335993		2022-06-24	13:00:00	20.062	72.6877	0.222497
2022-06-29	14:00:00	22.5227	57.4054	0.0123945		2022-06-24	14:00:00	20.5377	70.5659	1.45706
2022-06-29	15:00:00	23.2966	54.8937	0.00238931		2022-06-24	15:00:00	21.6509	69.2197	1.02802
2022-06-29	16:00:00	23.4917	53.2363	0.00388268		2022-06-24	16:00:00	22.2515	67.4858	0.406392
2022-06-29	17:00:00	21.583	57.2884	0.000597443		2022-06-24	17:00:00	20.2896	72.3863	0.264233
2022-06-29	18:00:00	21.2534	61.1016	0.00477862		2022-06-24	18:00:00	19.9305	77.4648	0.0754953
2022-06-29	19:00:00	20.9879	66.2783	0.00343472		2022-06-24	19:00:00	19.7049	78.0947	0.0202269
2022-06-29	20:00:00	20.6161	70.7605	0.000149477		2022-06-24	20:00:00	19.7347	78.8913	0.0239308
2022-06-29	21:00:00	19.4125	76.3959	0.000149477		2022-06-24	21:00:00	18.938	82.7203	0.0116802
2022-06-29	22:00:00	17.1674	83.6659	0.000149477		2022-06-24	22:00:00	17.3105	90.38	0.0031339
2022-06-29	23:00:00	17.3041	82.4594	0.000149477		2022-06-24	23:00:00	17.3557	91.2009	0.00128197
2022-06-30	00:00:00	16.8504	81.6825	0.000149477		2022-06-25	00:00:00	17.3259	92.5552	0.00128197
2022-06-30	01:00:00	16.927	82.7777	0.000149477		2022-06-25	01:00:00	17.3629	92.1174	0.00740727
2022-06-30	02:00:00	16.8379	82.4843	0.000149477		2022-06-25	02:00:00	17.2786	92.6999	0.00185194
2022-06-30	03:00:00	15.8032	85.5534	0.000149477		2022-06-25	03:00:00	16.8394	91.6944	0.00185194
2022-06-30	04:00:00	16.2219	84.3126	0.000149477		2022-06-25	04:00:00	17.0598	90.659	0.0135321
2022-06-30	05:00:00	16.8942	76.3681	0.000149477		2022-06-25	05:00:00	17.5432	90.2681	0.00128197
2022-06-30	06:00:00	17.3969	74.8836	0.000149477		2022-06-25	06:00:00	17.3665	90.5934	0.000142492
2022-06-30	07:00:00	17.7353	72.785	0.000149477		2022-06-25	07:00:00	16.9817	91.8156	0.000142492
2022-06-30	08:00:00	17.8355	74.486	0.000149477		2022-06-25	08:00:00	17.5016	87.6342	0.00498537
2022-06-30	09:00:00	22.4221	57.8498	0.000149477		2022-06-25	09:00:00	20.3291	74.1362	0.0264947
2022-06-30	10:00:00	22.5431	56.9436	0.000149477		2022-06-25	10:00:00	21.9484	67.5606	0.015669
2022-06-30	11:00:00	22.894	54.2294	0.00149338		2022-06-25	11:00:00	21.916	66.8314	0.00683731
2022-06-30	12:00:00	24.2739	48.4921	0.0321064		2022-06-25	12:00:00	23.713	59.8323	0.053274
2022-06-30	13:00:00	24.0507	48.1095	0.00701845		2022-06-25	13:00:00	23.767	60.2229	0.087318
2022-06-30	14:00:00	24.0341	48.8152	0.0661537		2022-06-25	14:00:00	23.094	64.6243	0.000569969
2022-06-30	15:00:00	24.1623	49.8555	0.112894		2022-06-25	15:00:00	24.1394	62.9243	0.00584032
2022-06-30	16:00:00	24.1717	50.541	0.0813855		2022-06-25	16:00:00	23.8569	65.0462	0.00940124
2022-06-30	17:00:00	21.6779	60.2762	0.037034		2022-06-25	17:00:00	20.9014	74.0927	0.360383
2022-06-30	18:00:00	21.3733	61.0684	0.00507711		2022-06-25	18:00:00	21.1747	72.2365	0.0206544
2022-06-30	19:00:00	21.3285	61.0738	0.000149477		2022-06-25	19:00:00	21.412	71.4704	0.000142492
2022-06-30	20:00:00	21.3139	62.138	0.00642147		2022-06-25	20:00:00	21.5507	70.6806	0.000142492
2022-06-30	21:00:00	20.3517	68.2347	0.00940776		2022-06-25	21:00:00	21.2035	72.9196	0.00498537
2022-06-30	22:00:00	18.5838	77.1511	0.0232956		2022-06-25	22:00:00	19.333	79.6967	0.00498537
2022-06-30	23:00:00	18.4968	77.013	0.0331514		2022-06-25	23:00:00	19.2971	79.4441	0.00142446
2022-07-01	00:00:00	17.9935	78.6896	0.000149477		2022-06-26	00:00:00	18.829	80.6683	0.000142492
2022-07-01	01:00:00	18.0676	78.6773	0.000149477		2022-06-26	01:00:00	18.7124	81.2332	0.000142492
2022-07-01	02:00:00	18.3648	77.9229	0.000597443		2022-06-26	02:00:00	18.6261	81.6991	0.000142492
2022-07-01	03:00:00	17.7353	81.0865	0.00298675		2022-06-26	03:00:00	17.9983	84.4047	0.000142492
2022-07-01	04:00:00	17.6404	80.9926	0.00104541		2022-06-26	04:00:00	17.9423	84.667	0.000142492
2022-07-01	05:00:00	18.3627	81.3784	0.00149338		2022-06-26	05:00:00	18.4134	83.6949	0.000142492
2022-07-01	06:00:00	18.2923	81.3655	0.0168746		2022-06-26	06:00:00	18.5198	83.1156	0.000142492
2022-07-01	07:00:00	18.3346	80.5308	0.00209082		2022-06-26	07:00:00	18.6472	82.8159	0.000142492
2022-07-01	08:00:00	18.4373	78.6387	0.126334		2022-06-26	08:00:00	18.7551	80.6744	0.035041
2022-07-01	09:00:00	20.9645	68.69	0.0571939		2022-06-26	09:00:00	21.3345	70.1181	0.00455836
2022-07-01	10:00:00	20.3861	72.3777	0.0346447		2022-06-26	10:00:00	21.5929	69.5	0.0133896
2022-07-01	11:00:00	20.3241	74.8362	0.0528633		2022-06-26	11:00:00	21.6258	68.7429	0.00512786
2022-07-01	12:00:00	21.0297	73.1554	0.102142		2022-06-26	12:00:00	23.5337	62.8396	0.00227895
2022-07-01	13:00:00	21.8349	71.4672	0.179496		2022-06-26	13:00:00	23.5029	62.8602	0.000142492
2022-07-01	14:00:00	22.1754	71.4733	0.263271		2022-06-26	14:00:00	23.6493	61.2859	0.00284892
2022-07-01	15:00:00	21.2956	72.1069	2.48547		2022-06-26	15:00:00	23.8307	59.2168	0.00113947
2022-07-01	16:00:00	19.0928	80.6791	3.25199		2022-06-26	16:00:00	23.6529	59.3012	0.000142492
2022-07-01	17:00:00	18.8529	82.0811	1.06339		2022-06-26	17:00:00	21.9628	64.6507	0.000142492
2022-07-01	18:00:00	19.3958	78.3017	0.185917		2022-06-26	18:00:00	21.8292	64.7832	0.000142492
2022-07-01	19:00:00	18.8362	84.8905	0.163219		2022-06-26	19:00:00	21.6972	66.4997	0.000142492
2022-07-01	20:00:00	18.6694	84.951	0.380197		2022-06-26	20:00:00	21.6699	67.4111	0.000142492
2022-07-01	21:00:00	18.0988	87.7308	0.869107		2022-06-26	21:00:00	21.206	70.8039	0.000142492
2022-07-01	22:00:00	17.0282	93.8657	1.10923		2022-06-26	22:00:00	19.351	78.5904	0.000142492
2022-07-01	23:00:00	16.9531	94.384	0.611362		2022-06-26	23:00:00	19.3382	79.1967	0.000142492
2022-07-02	00:00:00	17.1294	92.5877	0.204584		2022-06-27	00:00:00	19.0669	79.8717	0.000142492
2022-07-02	01:00:00	17.2003	92.4173	0.153363		2022-06-27	01:00:00	19.0099	80.1059	0.000142492
2022-07-02	02:00:00	17.0918	92.9943	0.0282237		2022-06-27	02:00:00	18.8635	80.3851	0.000142492
2022-07-02	03:00:00	16.3617	97.06	0.00403216		2022-06-27	03:00:00	18.2675	82.7677	0.000142492
2022-07-02	04:00:00	16.369	96.9127	0.000597443		2022-06-27	04:00:00	18.2619	82.9423	0.000142492
2022-07-02	05:00:00	17.0731	94.6745	0.000597443		2022-06-27	05:00:00	18.1776	80.9006	0.000142492
2022-07-02	06:00:00	17.0616	94.7627	0.000597443		2022-06-27	06:00:00	18.3189	80.7346	0.000569969
2022-07-02	07:00:00	17.193	93.4469	0.00283727		2022-06-27	07:00:00	18.4879	80.709	0.000142492
2022-07-02	08:00:00	17.3661	89.0048	0.0165757		2022-06-27	08:00:00	18.7915	80.4935	0.000142492
2022-07-02	09:00:00	20.481	71.9153	0.0297171		2022-06-27	09:00:00	20.0892	72.8256	0.0448697
2022-07-02	10:00:00	20.6599	71.8795	0.0268798		2022-06-27	10:00:00	20.3384	72.3304	0.0736434
2022-07-02	11:00:00	20.8523	73.102	0.012693		2022-06-27	11:00:00	20.3748	72.6982	0.214378
2022-07-02	12:00:00	22.6583	65.9649	0.0219517		2022-06-27	12:00:00	20.8418	72.6228	0.0942978
2022-07-02	13:00:00	22.6129	66.3448	0.0439035		2022-06-27	13:00:00	20.9862	73.597	0.152558
2022-07-02	14:00:00	22.5697	67.236	0.29015		2022-06-27	14:00:00	20.457	75.2671	0.361665
2022-07-02	15:00:00	24.2927	62.631	2.6345		2022-06-27	15:00:00	20.5084	76.7805	2.34562
2022-07-02	16:00:00	23.0693	63.9471	0.866868		2022-06-27	16:00:00	20.2777	77.861	1.79736
2022-07-02	17:00:00	20.1186	79.6613	0.905246		2022-06-27	17:00:00	17.4445	87.3	0.44357
2022-07-02	18:00:00	19.8871	80.352	0.104233		2022-06-27	18:00:00	17.6711	85.4561	0.203267
2022-07-02	19:00:00	19.655	79.5026	0.133353		2022-06-27	19:00:00	18.1381	86.5635	0.000142492
2022-07-02	20:00:00	19.195	84.1214	0.546701		2022-06-27	20:00:00	19.0772	78.8899	0.0612508
2022-07-02	21:00:00	18.8936	86.4669	0.218322		2022-06-27	21:00:00	18.2331	85.5095	0.0106832
2022-07-02	22:00:00	17.6451	90.9159	0.239676		2022-06-27	22:00:00	17.4425	87.0853	0.000142492
2022-07-02	23:00:00	17.6869	89.3213	0.986333		2022-06-27	23:00:00	16.9575	90.825	0.000142492
2022-07-03	00:00:00	17.5549	89.7779	0.682593		2022-06-28	00:00:00	16.8697	90.9657	0.000142492
2022-07-03	01:00:00	17.4094	90.5578	0.103636		2022-06-28	01:00:00	17.0947	90.4395	0.000142492
2022-07-03	02:00:00	17.4172	90.5223	0.0285222		2022-06-28	02:00:00	17.0269	91.4856	0.000142492
2022-07-03	03:00:00	16.4159	93.3394	0.00448013		2022-06-28	03:00:00	15.0136	97.1961	0.000142492
2022-07-03	04:00:00	15.8976	93.9261	0.00119442		2022-06-28	04:00:00	15.4071	96.5556	0.00185194
2022-07-03	05:00:00	17.3567	89.6386	0.00119442		2022-06-28	05:00:00	16.7798	90.9783	0.0324771
2022-07-03	06:00:00	17.7244	88.1945	0.00119442		2022-06-28	06:00:00	15.8664	94.0561	0.00185194
2022-07-03	07:00:00	18.0519	87.3503	0.00119442		2022-06-28	07:00:00	15.7015	94.2088	0.0856086
2022-07-03	08:00:00	18.0978	84.4784	0.000597443		2022-06-28	08:00:00	15.4626	98.5885	0.114525
2022-07-03	09:00:00	21.7436	68.7566	0.000149477		2022-06-28	09:00:00	18.7314	92.2586	0.209108
2022-07-03	10:00:00	21.9772	67.5244	0.00507711		2022-06-28	10:00:00	18.7299	73.6341	0.251556
2022-07-03	11:00:00	21.9444	70.3427	0.110206		2022-06-28	11:00:00	17.9398	63.0407	0.154979
2022-07-03	12:00:00	24.1978	63.4089	0.0851187		2022-06-28	12:00:00	19.8976	54.3436	0.0142446
2022-07-03	13:00:00	24.2379	64.2744	0.172478		2022-06-28	13:00:00	20.5665	54.0614	0.0101137
2022-07-03	14:00:00	24.0643	64.9417	0.248189		2022-06-28	14:00:00	20.4385	54.0768	0.0126776
2022-07-03	15:00:00	22.7058	69.19	0.298214		2022-06-28	15:00:00	20.4653	56.9862	0.000569969
2022-07-03	16:00:00	20.5921	74.2232	0.332112		2022-06-28	16:00:00	20.7997	55.26	0.000142492
2022-07-03	17:00:00	19.6357	76.8901	1.07787		2022-06-28	17:00:00	20.1257	62.6352	0.000142492
2022-07-03	18:00:00	20.6782	73.7376	0.130814		2022-06-28	18:00:00	19.8997	67.0827	0.000142492
2022-07-03	19:00:00	20.9577	77.6377	0.03121		2022-06-28	19:00:00	19.8632	71.4816	0.0037034
2022-07-03	20:00:00	20.9441	73.2674	0.175763		2022-06-28	20:00:00	19.9012	72.8453	0.000142492
2022-07-03	21:00:00	20.6709	71.0149	0.130814		2022-06-28	21:00:00	19.5395	74.4083	0.000142492
2022-07-03	22:00:00	17.74	88.4496	0.269244		2022-06-28	22:00:00	18.247	81.1998	0.00740727
2022-07-03	23:00:00	17.8934	89.5622	0.600759		2022-06-28	23:00:00	18.3446	80.5139	0.0037034
2022-07-04	00:00:00	18.0117	89.3744	0.384378		2022-06-29	00:00:00	18.1366	81.6303	0.00740727
2022-07-04	01:00:00	17.4303	92.6148	0.0206078		2022-06-29	01:00:00	18.0317	81.583	0.016381
2022-07-04	02:00:00	17.1737	95.9341	0.00283727		2022-06-29	02:00:00	18.0913	81.6529	0.203267
2022-07-04	03:00:00	16.405	97.2869	0.000149477		2022-06-29	03:00:00	17.1368	84.7404	0.494707
2022-07-04	04:00:00	16.3018	97.0352	0.000149477		2022-06-29	04:00:00	17.1261	84.7386	0.746833
2022-07-04	05:00:00	17.8454	91.6422	0.000149477		2022-06-29	05:00:00	16.7099	89.4233	0.788284
2022-07-04	06:00:00	17.4016	93.3216	0.000149477		2022-06-29	06:00:00	16.6504	89.6271	0.728458
2022-07-04	07:00:00	17.4589	96.1691	0.000149477		2022-06-29	07:00:00	16.2897	91.2746	0.387305
2022-07-04	08:00:00	17.8204	93.5582	0.00537606		2022-06-29	08:00:00	16.5188	91.3466	0.124923
2022-07-04	09:00:00	23.1438	71.2412	0.0464418		2022-06-29	09:00:00	19.6674	75.1476	0.0331895
2022-07-04	10:00:00	23.3441	71.8831	0.0425596		2022-06-29	10:00:00	19.3417	76.7879	0.0321921
2022-07-04	11:00:00	23.3707	73.8269	0.134398		2022-06-29	11:00:00	19.4671	78.019	0.0105407
2022-07-04	12:00:00	25.2074	64.593	0.282236		2022-06-29	12:00:00	22.5119	64.9524	0.016096
2022-07-04	13:00:00	24.9712	64.4085	0.396773		2022-06-29	13:00:00	22.6301	66.0986	0.0284887
2022-07-04	14:00:00	25.8718	60.7709	0.344059		2022-06-29	14:00:00	22.1806	64.7307	0.0548409
2022-07-04	15:00:00	23.6544	67.6992	0.255207		2022-06-29	15:00:00	22.6558	62.5516	0.0109682
2022-07-04	16:00:00	20.9379	74.8521	5.94249		2022-06-29	16:00:00	22.9584	60.0804	0.0250703
2022-07-04	17:00:00	19.1898	85.5532	2.11662		2022-06-29	17:00:00	21.4778	56.4246	0.000569969
2022-07-04	18:00:00	19.4417	83.6658	0.409317		2022-06-29	18:00:00	21.2754	61.3161	0.0303406
2022-07-04	19:00:00	20.0315	81.3488	0.137236		2022-06-29	19:00:00	21.2173	66.3063	0.0203694
2022-07-04	20:00:00	19.7197	80.7748	0.574029		2022-06-29	20:00:00	20.7894	71.5878	0.000142492
2022-07-04	21:00:00	19.8839	85.162	0.0565965		2022-06-29	21:00:00	19.9808	72.7851	0.000142492
2022-07-04	22:00:00	17.932	91.7	0.595234		2022-06-29	22:00:00	17.5221	81.761	0.000142492
2022-07-04	23:00:00	17.4136	91.977	1.58037		2022-06-29	23:00:00	17.6988	79.9487	0.000142492
2022-07-05	00:00:00	17.5403	91.6777	0.256103		2022-06-30	00:00:00	17.4333	77.7068	0.000142492
2022-07-05	01:00:00	17.497	92.2844	0.689462		2022-06-30	01:00:00	17.4785	79.9297	0.000142492
2022-07-05	02:00:00	17.3719	94.0874	0.000149477		2022-06-30	02:00:00	17.575	78.6014	0.000142492
2022-07-05	03:00:00	16.8196	97.0957	0.000149477		2022-06-30	03:00:00	16.0637	85.027	0.000142492
2022-07-05	04:00:00	16.8973	97.3233	0.00104541		2022-06-30	04:00:00	16.0837	86.1413	0.000142492
2022-07-05	05:00:00	17.7103	91.1863	0.00298675		2022-06-30	05:00:00	16.3971	80.173	0.000142492
2022-07-05	06:00:00	17.3495	93.5475	0.00343472		2022-06-30	06:00:00	16.9015	77.5511	0.000142492
2022-07-05	07:00:00	16.7033	95.8051	0.00283727		2022-06-30	07:00:00	16.9683	77.2673	0.000142492
2022-07-05	08:00:00	15.6686	99.2702	0.000149477		2022-06-30	08:00:00	17.4435	75.1302	0.000142492
2022-07-05	09:00:00	20.7877	77.3485	0.000597443		2022-06-30	09:00:00	22.1867	57.2567	0.000142492
2022-07-05	10:00:00	21.5585	75.044	0.0106026		2022-06-30	10:00:00	22.2366	57.3313	0.000142492
2022-07-05	11:00:00	21.8828	75.6571	0.0446499		2022-06-30	11:00:00	22.6101	54.5019	0.0109682
2022-07-05	12:00:00	22.9352	69.3345	0.0688415		2022-06-30	12:00:00	24.012	48.0635	0.0484311
2022-07-05	13:00:00	23.5266	68.5052	0.126633		2022-06-30	13:00:00	23.919	46.7857	0.0138171
2022-07-05	14:00:00	24.0064	65.6345	0.0949744		2022-06-30	14:00:00	24.0454	46.9368	0.136604
2022-07-05	15:00:00	23.426	69.8677	0.0785482		2022-06-30	15:00:00	24.4076	46.52	0.0957223
2022-07-05	16:00:00	23.9918	66.8542	0.336443		2022-06-30	16:00:00	24.3444	46.6379	0.128199
2022-07-05	17:00:00	19.0245	81.7016	3.79794		2022-06-30	17:00:00	21.4511	59.001	0.0143866
2022-07-05	18:00:00	18.2522	84.3182	5.4821		2022-06-30	18:00:00	21.3823	59.238	0.016381
2022-07-05	19:00:00	19.1106	78.6053	0.456057		2022-06-30	19:00:00	21.6479	58.5983	0.000996981
2022-07-05	20:00:00	19.8871	79.7075	0.0340473		2022-06-30	20:00:00	21.7537	57.9614	0.00840425
2022-07-05	21:00:00	19.3014	84.1066	0.0464418		2022-06-30	21:00:00	20.7601	63.7706	0.035041
2022-07-05	22:00:00	17.2999	90.1822	0.00149338		2022-06-30	22:00:00	18.7587	73.8015	0.135607
2022-07-05	23:00:00	17.5273	89.4746	0.00283727		2022-06-30	23:00:00	18.6672	73.2534	0.212953
2022-07-06	00:00:00	16.0681	92.7524	0.000149477		2022-07-01	00:00:00	17.9172	76.6465	0.000142492
2022-07-06	01:00:00	15.9784	92.1834	0.000149477		2022-07-01	01:00:00	17.9449	77.057	0.000142492
2022-07-06	02:00:00	15.713	92.5764	0.000149477		2022-07-01	02:00:00	18.1124	77.1373	0.00199443
2022-07-06	03:00:00	14.6564	95.2238	0.000149477		2022-07-01	03:00:00	17.4605	80.5007	0.00299141
2022-07-06	04:00:00	14.7884	95.1912	0.000149477		2022-07-01	04:00:00	17.141	80.9837	0.000996981
2022-07-06	05:00:00	14.889	92.2198	0.00149338		2022-07-01	05:00:00	18.4129	81.0043	0.000142492
2022-07-06	06:00:00	15.1909	91.826	0.00701845		2022-07-01	06:00:00	18.2367	81.1295	0.0360385
2022-07-06	07:00:00	15.1054	92.3357	0.00283727		2022-07-01	07:00:00	18.2485	80.2613	0.0123926
2022-07-06	08:00:00	14.902	96.1464	0.000149477		2022-07-01	08:00:00	18.4972	76.5359	0.102132
2022-07-06	09:00:00	21.6977	79.3477	0.000149477		2022-07-01	09:00:00	21.1778	63.8063	0.0730739
2022-07-06	10:00:00	22.8654	68.4354	0.000149477		2022-07-01	10:00:00	20.6348	67.3928	0.0819052
2022-07-06	11:00:00	23.7305	51.0042	0.000149477		2022-07-01	11:00:00	20.5449	70.0088	0.0484311
2022-07-06	12:00:00	27.3466	33.3203	0.000149477		2022-07-01	12:00:00	20.9379	69.6513	0.085324
2022-07-06	13:00:00	27.3023	34.6351	0.00373321		2022-07-01	13:00:00	21.2805	71.9665	0.197285
2022-07-06	14:00:00	27.3336	36.0753	0.00477862		2022-07-01	14:00:00	21.5836	72.9253	0.376194
2022-07-06	15:00:00	28.5137	33.5813	0.0111996		2022-07-01	15:00:00	21.6437	74.7539	0.451547
2022-07-06	16:00:00	28.3432	33.098	0.0186665		2022-07-01	16:00:00	20.2135	81.8968	3.78388
2022-07-06	17:00:00	24.6687	39.9415	0.000149477		2022-07-01	17:00:00	17.9208	87.4678	4.44496
2022-07-06	18:00:00	24.6562	40.8529	0.000149477		2022-07-01	18:00:00	18.9785	81.2224	0.0616782
2022-07-06	19:00:00	23.8494	50.7001	0.000149477		2022-07-01	19:00:00	18.8886	83.6958	0.128769
2022-07-06	20:00:00	24.1795	46.0096	0.000149477		2022-07-01	20:00:00	18.733	84.7946	0.202698
2022-07-06	21:00:00	23.6956	45.3269	0.000149477		2022-07-01	21:00:00	18.0595	87.7051	0.640855
2022-07-06	22:00:00	18.5494	64.0573	0.000149477		2022-07-01	22:00:00	17.3259	91.9191	1.97969
2022-07-06	23:00:00	18.0138	67.5001	0.000149477		2022-07-01	23:00:00	16.9493	94.2755	0.453114
2022-07-07	00:00:00	17.6363	68.968	0.000149477		2022-07-02	00:00:00	17.1163	88.7301	0.452117
2022-07-07	01:00:00	17.4897	69.565	0.000149477		2022-07-02	01:00:00	16.8841	90.6062	0.749825
2022-07-07	02:00:00	17.1158	71.1752	0.000149477		2022-07-02	02:00:00	17.1029	88.9578	0.169651
2022-07-07	03:00:00	15.3604	80.0037	0.000149477		2022-07-02	03:00:00	16.751	90.9088	0.00498537
2022-07-07	04:00:00	15.2504	80.6334	0.000149477		2022-07-02	04:00:00	16.7957	92.0904	0.000569969
2022-07-07	05:00:00	16.7367	79.1095	0.000149477		2022-07-02	05:00:00	17.4492	93.0846	0.000569969
2022-07-07	06:00:00	16.938	80.9606	0.000149477		2022-07-02	06:00:00	17.1928	93.6632	0.000569969
2022-07-07	07:00:00	17.9304	73.4003	0.000149477		2022-07-02	07:00:00	17.31	91.7012	0.0143866
2022-07-07	08:00:00	17.9356	71.9826	0.000149477		2022-07-02	08:00:00	17.219	88.0991	0.0444427
2022-07-07	09:00:00	24.0794	52.9036	0.000149477		2022-07-02	09:00:00	20.1416	72.1576	0.0631027
2022-07-07	10:00:00	24.3146	52.7149	0.000149477		2022-07-02	10:00:00	20.251	72.3963	0.0554109
2022-07-07	11:00:00	24.5196	50.0232	0.00955723		2022-07-02	11:00:00	20.5639	73.8183	0.0324771
2022-07-07	12:00:00	27.4504	36.5238	0.00104541		2022-07-02	12:00:00	22.3475	66.7631	0.0505676
2022-07-07	13:00:00	27.4926	34.2652	0.000149477		2022-07-02	13:00:00	22.2078	67.5288	0.125635
2022-07-07	14:00:00	27.3409	33.1468	0.00388268		2022-07-02	14:00:00	22.3475	67.1529	0.287309
2022-07-07	15:00:00	26.2353	34.1727	0.00388268		2022-07-02	15:00:00	23.4351	63.9429	0.406392
2022-07-07	16:00:00	26.4053	31.67	0.00761589		2022-07-02	16:00:00	22.4719	67.6241	3.81479
2022-07-07	17:00:00	23.305	45.5488	0.000149477		2022-07-02	17:00:00	19.5364	80.6101	4.06649
2022-07-07	18:00:00	23.0312	52.1683	0.000149477		2022-07-02	18:00:00	19.9947	77.1114	0.0850391
2022-07-07	19:00:00	22.7209	61.6525	0.000149477		2022-07-02	19:00:00	19.8437	78.1197	0.0856086
2022-07-07	20:00:00	21.9314	70.2439	0.000149477		2022-07-02	20:00:00	19.052	81.3151	3.43817
2022-07-07	21:00:00	21.1251	75.6495	0.000149477		2022-07-02	21:00:00	18.4299	86.9354	1.00224
2022-07-07	22:00:00	17.0668	88.5858	0.000149477		2022-07-02	22:00:00	17.0418	91.7672	0.298277
2022-07-07	23:00:00	16.8613	89.6835	0.000149477		2022-07-02	23:00:00	16.8913	90.5141	1.49181
2022-07-08	00:00:00	16.1443	92.6442	0.000149477		2022-07-03	00:00:00	17.2288	88.9344	0.567496
2022-07-08	01:00:00	16.514	91.0733	0.000149477		2022-07-03	01:00:00	17.274	89.3218	0.0905944
2022-07-08	02:00:00	16.6303	89.6109	0.00104541		2022-07-03	02:00:00	17.2473	89.8555	0.0143866
2022-07-08	03:00:00	15.1863	94.5688	0.000149477		2022-07-03	03:00:00	16.2162	93.7572	0.00284892
2022-07-08	04:00:00	15.0256	93.9537	0.000149477		2022-07-03	04:00:00	15.5052	95.4618	0.00113947
2022-07-08	05:00:00	16.3252	90.972	0.00194134		2022-07-03	05:00:00	16.9046	91.0252	0.00113947
2022-07-08	06:00:00	16.1125	90.0253	0.00283727		2022-07-03	06:00:00	17.6285	88.0025	0.000569969
2022-07-08	07:00:00	16.2392	89.1656	0.00179186		2022-07-03	07:00:00	17.7877	87.8045	0.00113947
2022-07-08	08:00:00	15.7448	92.5946	0.00358373		2022-07-03	08:00:00	17.7651	86.8336	0.00284892
2022-07-08	09:00:00	20.6677	76.0334	0.00119442		2022-07-03	09:00:00	21.3879	69.8203	0.000569969
2022-07-08	10:00:00	21.8375	62.6192	0.0589858		2022-07-03	10:00:00	21.5579	67.5382	0.00113947
2022-07-08	11:00:00	22.6046	56.4355	0.0660042		2022-07-03	11:00:00	21.7208	70.2932	0.0106832
2022-07-08	12:00:00	24.8992	42.7671	0.0700364		2022-07-03	12:00:00	23.9396	64.455	0.0490006
2022-07-08	13:00:00	24.9248	42.3576	0.0268798		2022-07-03	13:00:00	24.1024	65.5465	0.18475
2022-07-08	14:00:00	24.9065	42.4307	0.142462		2022-07-03	14:00:00	24.0737	66.9489	0.652393
2022-07-08	15:00:00	25.3972	42.9432	0.110953		2022-07-03	15:00:00	21.9828	75.0302	0.680312
2022-07-08	16:00:00	25.6648	42.1591	0.0111996		2022-07-03	16:00:00	20.6574	77.8576	1.06349
2022-07-08	17:00:00	22.3955	56.9407	0.000149477		2022-07-03	17:00:00	18.511	85.5242	5.01431
2022-07-08	18:00:00	22.5884	57.2992	0.000149477		2022-07-03	18:00:00	18.9796	83.1406	0.587439
2022-07-08	19:00:00	22.4748	59.3753	0.000149477		2022-07-03	19:00:00	19.6931	82.5164	0.199136
2022-07-08	20:00:00	21.8411	62.8638	0.00358373		2022-07-03	20:00:00	19.5133	84.6112	0.194151
2022-07-08	21:00:00	20.9134	69.7998	0.000149477		2022-07-03	21:00:00	18.8496	87.5899	0.160249
2022-07-08	22:00:00	18.2579	84.5234	0.000149477		2022-07-03	22:00:00	17.3634	94.0766	0.270928
2022-07-08	23:00:00	18.3262	85.2417	0.000149477		2022-07-03	23:00:00	17.6922	92.9501	0.456105
2022-07-09	00:00:00	17.9799	86.8363	0.000149477		2022-07-04	00:00:00	17.7189	92.8225	0.630741
2022-07-09	01:00:00	17.7651	88.4663	0.000149477		2022-07-04	01:00:00	17.1394	95.0523	0.0239308
2022-07-09	02:00:00	17.6404	88.9012	0.000149477		2022-07-04	02:00:00	16.9308	95.5932	0.0145291
2022-07-09	03:00:00	17.3442	91.1142	0.000149477		2022-07-04	03:00:00	16.189	97.1013	0.000569969
2022-07-09	04:00:00	17.4616	91.6861	0.000149477		2022-07-04	04:00:00	16.0262	96.2307	0.00170944
2022-07-09	05:00:00	18.272	86.5171	0.000597443		2022-07-04	05:00:00	17.593	92.2301	0.00113947
2022-07-09	06:00:00	17.9184	87.5624	0.00179186		2022-07-04	06:00:00	17.2812	93.3747	0.000142492
2022-07-09	07:00:00	17.5257	88.0639	0.00657048		2022-07-04	07:00:00	17.4024	95.7955	0.000142492
2022-07-09	08:00:00	17.738	84.9207	0.0107517		2022-07-04	08:00:00	17.5704	93.1156	0.017948
2022-07-09	09:00:00	21.159	68.9887	0.0536097		2022-07-04	09:00:00	22.8808	68.9209	0.0290587
2022-07-09	10:00:00	21.5715	64.7413	0.174718		2022-07-04	10:00:00	22.8957	71.7021	0.0266372
2022-07-09	11:00:00	21.681	62.03	0.127081		2022-07-04	11:00:00	23.225	72.6645	0.0779168
2022-07-09	12:00:00	23.8379	56.3831	0.114836		2022-07-04	12:00:00	25.079	63.7798	0.233893
2022-07-09	13:00:00	23.814	59.219	0.119614		2022-07-04	13:00:00	25.0826	63.22	0.398701
2022-07-09	14:00:00	23.3999	63.2433	0.0761589		2022-07-04	14:00:00	25.5974	61.7693	0.541145
2022-07-09	15:00:00	23.3686	62.5889	0.099753		2022-07-04	15:00:00	23.1135	69.4065	0.338731
2022-07-09	16:00:00	23.0281	66.609	0.0782497		2022-07-04	16:00:00	22.438	70.4234	0.355682
2022-07-09	17:00:00	21.7765	67.7811	0.186067		2022-07-04	17:00:00	19.2184	81.1972	9.33506
2022-07-09	18:00:00	21.4448	66.8878	0.417082		2022-07-04	18:00:00	19.088	79.9957	1.94764
2022-07-09	19:00:00	21.2435	69.4345	0.0498765		2022-07-04	19:00:00	19.5796	79.7498	0.262382
2022-07-09	20:00:00	21.304	70.7127	0.00806386		2022-07-04	20:00:00	19.4322	81.6958	0.0894549
2022-07-09	21:00:00	20.406	76.7865	0.00223983		2022-07-04	21:00:00	19.4738	86.5168	0.151845
2022-07-09	22:00:00	18.1082	86.3083	0.000149477		2022-07-04	22:00:00	17.6649	91.771	0.000142492
2022-07-09	23:00:00	17.9195	87.8217	0.000149477		2022-07-04	23:00:00	17.2925	93.0355	0.176345
2022-07-10	00:00:00	17.8131	89.1959	0.000149477		2022-07-05	00:00:00	17.7466	91.1821	0.389441
2022-07-10	01:00:00	17.7729	90.0213	0.00433065		2022-07-05	01:00:00	17.5971	92.0876	0.546984
2022-07-10	02:00:00	17.9945	90.1157	0.0113491		2022-07-05	02:00:00	17.3115	94.5694	0.000142492
2022-07-10	03:00:00	17.4595	92.0441	0.00492809		2022-07-05	03:00:00	16.825	96.9056	0.000142492
2022-07-10	04:00:00	17.5659	92.5741	0.00388268		2022-07-05	04:00:00	16.8122	97.5492	0.000996981
2022-07-10	05:00:00	18.5113	88.5066	0.0150823		2022-07-05	05:00:00	17.107	93.2369	0.00199443
2022-07-10	06:00:00	18.4837	87.4959	0.030613		2022-07-05	06:00:00	17.0978	93.7641	0.00199443
2022-07-10	07:00:00	18.3288	85.0369	0.0325544		2022-07-05	07:00:00	16.7875	96.0716	0.00185194
2022-07-10	08:00:00	18.4957	83.0905	0.0171731		2022-07-05	08:00:00	15.9527	98.0045	0.000142492
2022-07-10	09:00:00	21.9287	68.7261	0.0132904		2022-07-05	09:00:00	21.0001	74.6426	0.000569969
2022-07-10	10:00:00	21.9908	67.7765	0.012693		2022-07-05	10:00:00	21.4855	75.1145	0.0138171
2022-07-10	11:00:00	22.0106	66.7729	0.0231462		2022-07-05	11:00:00	21.8498	75.2106	0.0555529
2022-07-10	12:00:00	24.6624	58.2341	0.0639139		2022-07-05	12:00:00	22.8073	68.9416	0.0937283
2022-07-10	13:00:00	24.7605	56.3801	0.0616736		2022-07-05	13:00:00	23.2281	69.1512	0.163383
2022-07-10	14:00:00	24.9493	55.2239	0.0766069		2022-07-05	14:00:00	23.6807	67.3428	0.10612
2022-07-10	15:00:00	26.2906	50.1227	0.037482		2022-07-05	15:00:00	22.8418	72.0238	0.0844691
2022-07-10	16:00:00	26.0236	51.2735	0.0804896		2022-07-05	16:00:00	23.7151	68.2844	1.51404
2022-07-10	17:00:00	23.2648	61.2202	0.00343472		2022-07-05	17:00:00	20.7915	79.514	0.777316
2022-07-10	18:00:00	23.0484	62.2369	0.000149477		2022-07-05	18:00:00	19.0777	80.022	5.51087
2022-07-10	19:00:00	23.1772	61.2168	0.000149477		2022-07-05	19:00:00	18.9662	78.7123	2.95016
2022-07-10	20:00:00	23.0557	62.3876	0.000149477		2022-07-05	20:00:00	19.4476	80.1248	0.0753528
2022-07-10	21:00:00	22.3632	66.0396	0.000149477		2022-07-05	21:00:00	19.1933	82.7017	0.0735009
2022-07-10	22:00:00	19.5079	77.8102	0.000149477		2022-07-05	22:00:00	17.2303	88.8074	0.0037034
2022-07-10	23:00:00	19.5298	78.6326	0.000149477		2022-07-05	23:00:00	17.4759	88.4701	0.000569969
2022-07-11	00:00:00	19.0282	81.088	0.000149477		2022-07-06	00:00:00	16.1356	92.1796	0.000142492
2022-07-11	01:00:00	18.9046	81.4501	0.000149477		2022-07-06	01:00:00	15.9085	92.548	0.000142492
2022-07-11	02:00:00	18.8868	81.3574	0.000149477		2022-07-06	02:00:00	15.6799	92.6338	0.000142492
2022-07-11	03:00:00	18.1213	84.2446	0.000149477		2022-07-06	03:00:00	14.6288	95.1413	0.000142492
2022-07-11	04:00:00	18.1922	84.0933	0.000149477		2022-07-06	04:00:00	14.7131	94.7962	0.000142492
2022-07-11	05:00:00	18.9192	80.3819	0.000149477		2022-07-06	05:00:00	14.8009	92.2433	0.000569969
2022-07-11	06:00:00	18.6631	80.7132	0.000149477		2022-07-06	06:00:00	14.4603	92.6762	0.0262097
2022-07-11	07:00:00	18.805	81.4251	0.000149477		2022-07-06	07:00:00	14.9258	93.5283	0.000142492
2022-07-11	08:00:00	19.1465	82.8646	0.000149477		2022-07-06	08:00:00	15.1533	97.1742	0.00199443
2022-07-11	09:00:00	23.2914	64.539	0.000149477		2022-07-06	09:00:00	21.8739	81.3361	0.000142492
2022-07-11	10:00:00	23.3842	63.2301	0.000149477		2022-07-06	10:00:00	23.2373	59.6334	0.000142492
2022-07-11	11:00:00	23.6189	61.6693	0.000149477		2022-07-06	11:00:00	23.976	45.9736	0.000142492
2022-07-11	12:00:00	26.2071	53.6193	0.000597443		2022-07-06	12:00:00	27.5315	30.4048	0.000142492
2022-07-11	13:00:00	26.5576	52.116	0.00149338		2022-07-06	13:00:00	27.3409	32.9562	0.0260673
2022-07-11	14:00:00	26.2019	52.3366	0.0255355		2022-07-06	14:00:00	27.3045	34.3471	0.0289162
2022-07-11	15:00:00	27.3143	48.2651	0.00552507		2022-07-06	15:00:00	28.4444	31.8645	0.00199443
2022-07-11	16:00:00	27.0603	48.6741	0.00298675		2022-07-06	16:00:00	28.391	31.6352	0.0149566
2022-07-11	17:00:00	23.9605	58.3159	0.000149477		2022-07-06	17:00:00	24.6999	38.0264	0.000142492
2022-07-11	18:00:00	23.5188	61.2735	0.000149477		2022-07-06	18:00:00	25.1324	33.2278	0.000142492
2022-07-11	19:00:00	23.5219	62.2337	0.000149477		2022-07-06	19:00:00	26.4301	29.3746	0.000142492
2022-07-11	20:00:00	23.4453	63.0552	0.000149477		2022-07-06	20:00:00	25.7484	33.3501	0.000142492
2022-07-11	21:00:00	23.1376	65.5429	0.000149477		2022-07-06	21:00:00	24.0346	40.4725	0.000142492
2022-07-11	22:00:00	20.2234	76.5909	0.000149477		2022-07-06	22:00:00	19.6305	54.7675	0.000142492
2022-07-11	23:00:00	20.1285	76.7523	0.000149477		2022-07-06	23:00:00	18.6076	62.074	0.000142492
2022-07-12	00:00:00	19.7317	78.8248	0.000149477		2022-07-07	00:00:00	17.5648	68.0833	0.000142492
2022-07-12	01:00:00	19.619	78.9885	0.000149477		2022-07-07	01:00:00	17.369	69.4015	0.000142492
2022-07-12	02:00:00	19.5418	79.4412	0.000149477		2022-07-07	02:00:00	17.0701	70.952	0.000142492
2022-07-12	03:00:00	18.3398	84.3766	0.000149477		2022-07-07	03:00:00	15.3491	79.9324	0.000142492
2022-07-12	04:00:00	18.4097	85.0882	0.000149477		2022-07-07	04:00:00	15.3126	80.5272	0.000142492
2022-07-12	05:00:00	19.4939	81.8804	0.000149477		2022-07-07	05:00:00	16.5661	79.185	0.000142492
2022-07-12	06:00:00	19.2039	82.2	0.000149477		2022-07-07	06:00:00	17.0115	79.2945	0.000142492
2022-07-12	07:00:00	19.3922	80.994	0.000149477		2022-07-07	07:00:00	17.6696	76.7628	0.000142492
2022-07-12	08:00:00	19.5543	81.0691	0.000149477		2022-07-07	08:00:00	18.0579	70.5037	0.000142492
2022-07-12	09:00:00	23.6033	64.2961	0.000149477		2022-07-07	09:00:00	24.235	50.6551	0.000142492
2022-07-12	10:00:00	23.8953	61.1224	0.000149477		2022-07-07	10:00:00	24.3901	50.5853	0.000142492
2022-07-12	11:00:00	24.0773	60.6194	0.000149477		2022-07-07	11:00:00	24.5196	49.8247	0.0123926
2022-07-12	12:00:00	27.1975	48.4352	0.000149477		2022-07-07	12:00:00	27.3964	37.4422	0.00669481
2022-07-12	13:00:00	27.3831	47.9692	0.000597443		2022-07-07	13:00:00	27.5721	37.4237	0.000142492
2022-07-12	14:00:00	27.163	49.4608	0.00686944		2022-07-07	14:00:00	27.513	36.8002	0.0132471
2022-07-12	15:00:00	27.7836	47.4129	0.00492809		2022-07-07	15:00:00	26.557	36.7438	0.00954373
2022-07-12	16:00:00	27.5578	48.3683	0.000149477		2022-07-07	16:00:00	26.483	31.8745	0.0142446
2022-07-12	17:00:00	24.7266	55.9789	0.000149477		2022-07-07	17:00:00	24.3552	38.9308	0.000142492
2022-07-12	18:00:00	24.6218	56.9876	0.000149477		2022-07-07	18:00:00	23.8892	43.4879	0.000142492
2022-07-12	19:00:00	24.4382	57.8987	0.000149477		2022-07-07	19:00:00	23.4305	54.1122	0.000142492
2022-07-12	20:00:00	24.2218	59.75	0.000149477		2022-07-07	20:00:00	22.5597	63.2362	0.000142492
2022-07-12	21:00:00	23.3165	62.8185	0.000149477		2022-07-07	21:00:00	21.3874	72.0386	0.000142492
2022-07-12	22:00:00	20.153	77.3361	0.000149477		2022-07-07	22:00:00	17.1183	87.1818	0.000142492
2022-07-12	23:00:00	20.2177	77.6012	0.000149477		2022-07-07	23:00:00	17.5196	86.3047	0.000142492
2022-07-13	00:00:00	19.6263	79.4448	0.000149477		2022-07-08	00:00:00	17.0834	90.0812	0.000996981
2022-07-13	01:00:00	19.6138	79.4257	0.000149477		2022-07-08	01:00:00	16.9298	90.9148	0.000142492
2022-07-13	02:00:00	19.787	79.3152	0.000149477		2022-07-08	02:00:00	16.2142	89.9507	0.000142492
2022-07-13	03:00:00	18.71	84.1964	0.000149477		2022-07-08	03:00:00	15.3953	93.7363	0.000142492
2022-07-13	04:00:00	18.6073	85.0624	0.000149477		2022-07-08	04:00:00	15.0311	93.951	0.000142492
2022-07-13	05:00:00	19.2154	80.4249	0.000149477		2022-07-08	05:00:00	16.0313	91.007	0.00284892
2022-07-13	06:00:00	19.0636	81.0906	0.000149477		2022-07-08	06:00:00	15.926	89.8611	0.0038459
2022-07-13	07:00:00	19.1825	81.6286	0.000149477		2022-07-08	07:00:00	15.7662	91.7958	0.00128197
2022-07-13	08:00:00	19.594	82.62	0.000149477		2022-07-08	08:00:00	15.1436	92.9111	0.000142492
2022-07-13	09:00:00	23.7457	66.5404	0.000149477		2022-07-08	09:00:00	20.4041	75.2688	0.000142492
2022-07-13	10:00:00	24.2067	63.4607	0.000149477		2022-07-08	10:00:00	21.5579	64.3619	0.0561229
2022-07-13	11:00:00	24.4262	60.4762	0.0110506		2022-07-08	11:00:00	22.3809	55.8669	0.0508525
2022-07-13	12:00:00	27.284	48.3131	0.00761589		2022-07-08	12:00:00	24.8884	40.6199	0.0274917
2022-07-13	13:00:00	27.1401	48.0924	0.00701845		2022-07-08	13:00:00	24.9932	40.1586	0.00356091
2022-07-13	14:00:00	27.0389	48.5412	0.00119442		2022-07-08	14:00:00	25.0615	40.0243	0.0584018
2022-07-13	15:00:00	28.4522	42.039	0.00179186		2022-07-08	15:00:00	25.5167	40.8045	0.0233608
2022-07-13	16:00:00	28.3656	41.8047	0.000149477		2022-07-08	16:00:00	25.7659	40.2983	0.000142492
2022-07-13	17:00:00	25.1751	53.7188	0.000149477		2022-07-08	17:00:00	22.6789	53.8002	0.000142492
2022-07-13	18:00:00	25.0869	53.7369	0.000149477		2022-07-08	18:00:00	22.8161	54.291	0.000142492
2022-07-13	19:00:00	24.797	54.6191	0.000149477		2022-07-08	19:00:00	22.8161	59.6234	0.000142492
2022-07-13	20:00:00	24.5999	56.5918	0.000149477		2022-07-08	20:00:00	22.3414	60.3765	0.0216514
2022-07-13	21:00:00	23.3285	61.721	0.000149477		2022-07-08	21:00:00	21.4459	65.7797	0.000142492
2022-07-13	22:00:00	20.0571	75.3668	0.000149477		2022-07-08	22:00:00	18.7417	80.2766	0.000142492
2022-07-13	23:00:00	19.8542	75.5858	0.000149477		2022-07-08	23:00:00	18.8121	81.0851	0.000142492
						2022-07-09	00:00:00	18.2542	84.1053	0.000142492
						2022-07-09	01:00:00	18.0502	85.9621	0.000142492
						2022-07-09	02:00:00	17.6167	87.4423	0.000142492
						2022-07-09	03:00:00	17.2144	90.4717	0.00128197
						2022-07-09	04:00:00	17.274	91.1312	0.00128197
						2022-07-09	05:00:00	18.2141	86.8598	0.00185194
						2022-07-09	06:00:00	17.8715	87.9299	0.00299141
						2022-07-09	07:00:00	17.3644	89.4826	0.00484288
						2022-07-09	08:00:00	17.5679	85.4283	0.016096
						2022-07-09	09:00:00	21.0673	69.1159	0.122787
						2022-07-09	10:00:00	21.4943	67.0622	0.225631
						2022-07-09	11:00:00	21.4285	67.5744	0.0316226
						2022-07-09	12:00:00	23.6365	62.2906	0.119653
						2022-07-09	13:00:00	23.5229	62.8958	0.291013
						2022-07-09	14:00:00	22.6542	65.3971	0.214378
						2022-07-09	15:00:00	22.6779	65.703	0.11481
						2022-07-09	16:00:00	23.5522	63.552	0.0975742
						2022-07-09	17:00:00	20.5747	75.8738	1.03813
						2022-07-09	18:00:00	20.0358	75.5602	0.811503
						2022-07-09	19:00:00	20.4354	75.4753	0.10669
						2022-07-09	20:00:00	20.6183	75.5856	0.0482886
						2022-07-09	21:00:00	19.6253	81.6827	0.0102562
						2022-07-09	22:00:00	17.2617	89.9308	0.000142492
						2022-07-09	23:00:00	17.086	90.1799	0.000142492
						2022-07-10	00:00:00	17.2581	90.7119	0.00113947
						2022-07-10	01:00:00	17.3988	90.8192	0.0273492
						2022-07-10	02:00:00	17.9269	90.7022	0.0638147
						2022-07-10	03:00:00	17.5622	91.2819	0.0284887
						2022-07-10	04:00:00	17.6444	92.0243	0.0108257
						2022-07-10	05:00:00	18.5388	87.9825	0.0193724
						2022-07-10	06:00:00	18.5188	87.9403	0.0135321
						2022-07-10	07:00:00	18.2958	86.6173	0.0259248
						2022-07-10	08:00:00	18.2778	84.4428	0.0155265
						2022-07-10	09:00:00	21.7254	69.5789	0.0155265
						2022-07-10	10:00:00	21.9289	67.0387	0.018233
						2022-07-10	11:00:00	21.6961	67.1479	0.0237883
						2022-07-10	12:00:00	24.5041	57.2287	0.118371
						2022-07-10	13:00:00	24.6984	54.6993	0.0462942
						2022-07-10	14:00:00	24.8401	53.6103	0.108542
						2022-07-10	15:00:00	26.0232	49.256	0.0826176
						2022-07-10	16:00:00	25.6544	51.6859	0.0490006
						2022-07-10	17:00:00	22.9722	62.2874	0.0215089
						2022-07-10	18:00:00	22.9645	62.2662	0.000142492
						2022-07-10	19:00:00	23.1556	61.3861	0.000142492
						2022-07-10	20:00:00	23.1649	61.9063	0.000142492
						2022-07-10	21:00:00	22.6013	64.8312	0.000142492
						2022-07-10	22:00:00	19.7753	76.4986	0.000142492
						2022-07-10	23:00:00	19.706	77.4679	0.000142492

## Sheet: Experiment 3
Experimental site 1							Experimental site 2
Longitude	103.669						Longitude	103.6
Latitude	25.8822						Latitude	25.9938
Start Time	00:00 on July 19th, 2022						Start Time	00:00 on July 8th, 2022
End Time	23:00 on August 12th, 2022						End Time	23:00 on August 1th, 2022
Time Zone	GMT+08:00						Time Zone	GMT+08:00
Data Source	European Centre for Medium-Range Weather Forecasts						Data Source	European Centre for Medium-Range Weather Forecasts
Date	Time	Air Temperature (℃)	Humidity (%)	Precipitation (mm/h)			Date	Time	Air Temperature (℃)	Humidity (%)	Precipitation (mm/h)
2022-07-19	00:00:00	18.7877	90.4439	0.0421116			2022-07-08	00:00:00	17.0834	90.0812	0.000996981
2022-07-19	01:00:00	18.9671	88.8211	0.168446			2022-07-08	01:00:00	16.9298	90.9148	0.000142492
2022-07-19	02:00:00	19.0016	85.6251	0.675425			2022-07-08	02:00:00	16.2142	89.9507	0.000142492
2022-07-19	03:00:00	18.4446	88.8356	0.959005			2022-07-08	03:00:00	15.3953	93.7363	0.000142492
2022-07-19	04:00:00	18.3924	90.1008	0.618231			2022-07-08	04:00:00	15.0311	93.951	0.000142492
2022-07-19	05:00:00	18.2954	90.4891	0.168446			2022-07-08	05:00:00	16.0313	91.007	0.00284892
2022-07-19	06:00:00	18.3945	89.9646	0.130366			2022-07-08	06:00:00	15.926	89.8611	0.0038459
2022-07-19	07:00:00	18.4394	89.4699	0.248487			2022-07-08	07:00:00	15.7662	91.7958	0.00128197
2022-07-19	08:00:00	18.3382	89.9546	0.354512			2022-07-08	08:00:00	15.1436	92.9111	0.000142492
2022-07-19	09:00:00	19.6487	83.5488	0.60061			2022-07-08	09:00:00	20.4041	75.2688	0.000142492
2022-07-19	10:00:00	19.0647	86.1802	0.792351			2022-07-08	10:00:00	21.5579	64.3619	0.0561229
2022-07-19	11:00:00	19.4464	85.9861	0.766069			2022-07-08	11:00:00	22.3809	55.8669	0.0508525
2022-07-19	12:00:00	20.1483	83.5224	0.534755			2022-07-08	12:00:00	24.8884	40.6199	0.0274917
2022-07-19	13:00:00	21.002	80.9843	0.418575			2022-07-08	13:00:00	24.9932	40.1586	0.00356091
2022-07-19	14:00:00	21.2623	79.537	2.15694			2022-07-08	14:00:00	25.0615	40.0243	0.0584018
2022-07-19	15:00:00	20.4837	79.0602	4.39601			2022-07-08	15:00:00	25.5167	40.8045	0.0233608
2022-07-19	16:00:00	20.5395	78.0023	0.435151			2022-07-08	16:00:00	25.7659	40.2983	0.000142492
2022-07-19	17:00:00	19.3155	85.342	0.553571			2022-07-08	17:00:00	22.6789	53.8002	0.000142492
2022-07-19	18:00:00	18.1958	89.6652	1.60815			2022-07-08	18:00:00	22.8161	54.291	0.000142492
2022-07-19	19:00:00	18.3606	89.8857	2.63913			2022-07-08	19:00:00	22.8161	59.6234	0.000142492
2022-07-19	20:00:00	18.3831	89.3784	2.14738			2022-07-08	20:00:00	22.3414	60.3765	0.0216514
2022-07-19	21:00:00	18.1322	92.4915	2.34689			2022-07-08	21:00:00	21.4459	65.7797	0.000142492
2022-07-19	22:00:00	17.5315	92.5528	1.86843			2022-07-08	22:00:00	18.7417	80.2766	0.000142492
2022-07-19	23:00:00	17.8084	91.0087	1.22735			2022-07-08	23:00:00	18.8121	81.0851	0.000142492
2022-07-20	00:00:00	17.8741	91.1495	0.996935			2022-07-09	00:00:00	18.2542	84.1053	0.000142492
2022-07-20	01:00:00	17.8292	91.1048	1.56708			2022-07-09	01:00:00	18.0502	85.9621	0.000142492
2022-07-20	02:00:00	17.447	92.3951	2.66034			2022-07-09	02:00:00	17.6167	87.4423	0.000142492
2022-07-20	03:00:00	16.5187	95.5801	2.14499			2022-07-09	03:00:00	17.2144	90.4717	0.00128197
2022-07-20	04:00:00	16.3914	95.7471	2.5561			2022-07-09	04:00:00	17.274	91.1312	0.00128197
2022-07-20	05:00:00	15.4575	93.6187	3.24288			2022-07-09	05:00:00	18.2141	86.8598	0.00185194
2022-07-20	06:00:00	15.4011	93.9286	3.8402			2022-07-09	06:00:00	17.8715	87.9299	0.00299141
2022-07-20	07:00:00	15.2697	94.1472	3.95175			2022-07-09	07:00:00	17.3644	89.4826	0.00484288
2022-07-20	08:00:00	15.1977	93.832	3.00006			2022-07-09	08:00:00	17.5679	85.4283	0.016096
2022-07-20	09:00:00	16.1448	89.2616	2.22384			2022-07-09	09:00:00	21.0673	69.1159	0.122787
2022-07-20	10:00:00	16.1098	90.3284	1.65086			2022-07-09	10:00:00	21.4943	67.0622	0.225631
2022-07-20	11:00:00	16.1907	89.224	0.996338			2022-07-09	11:00:00	21.4285	67.5744	0.0316226
2022-07-20	12:00:00	17.7364	81.2234	0.602551			2022-07-09	12:00:00	23.6365	62.2906	0.119653
2022-07-20	13:00:00	17.836	77.6392	0.377211			2022-07-09	13:00:00	23.5229	62.8958	0.291013
2022-07-20	14:00:00	17.8762	76.6136	0.341521			2022-07-09	14:00:00	22.6542	65.3971	0.214378
2022-07-20	15:00:00	18.1124	77.7093	0.358245			2022-07-09	15:00:00	22.6779	65.703	0.11481
2022-07-20	16:00:00	18.5838	77.7091	0.259986			2022-07-09	16:00:00	23.5522	63.552	0.0975742
2022-07-20	17:00:00	18.4712	81.2475	0.167102			2022-07-09	17:00:00	20.5747	75.8738	1.03813
2022-07-20	18:00:00	19.0188	79.392	0.0978122			2022-07-09	18:00:00	20.0358	75.5602	0.811503
2022-07-20	19:00:00	19.1512	82.0074	0.0725752			2022-07-09	19:00:00	20.4354	75.4753	0.10669
2022-07-20	20:00:00	19.2305	82.6249	0.0819829			2022-07-09	20:00:00	20.6183	75.5856	0.0482886
2022-07-20	21:00:00	18.5969	87.3489	0.0819829			2022-07-09	21:00:00	19.6253	81.6827	0.0102562
2022-07-20	22:00:00	17.508	92.3894	0.0851187			2022-07-09	22:00:00	17.2617	89.9308	0.000142492
2022-07-20	23:00:00	17.6404	91.9028	0.050474			2022-07-09	23:00:00	17.086	90.1799	0.000142492
2022-07-21	00:00:00	17.119	95.5539	0.0358396			2022-07-10	00:00:00	17.2581	90.7119	0.00113947
2022-07-21	01:00:00	17.0564	95.6775	0.0262824			2022-07-10	01:00:00	17.3988	90.8192	0.0273492
2022-07-21	02:00:00	16.9755	95.614	0.0542072			2022-07-10	02:00:00	17.9269	90.7022	0.0638147
2022-07-21	03:00:00	16.8577	96.4296	0.116628			2022-07-10	03:00:00	17.5622	91.2819	0.0284887
2022-07-21	04:00:00	16.7951	96.8659	0.356752			2022-07-10	04:00:00	17.6444	92.0243	0.0108257
2022-07-21	05:00:00	17.3771	93.6469	0.0141864			2022-07-10	05:00:00	18.5388	87.9825	0.0193724
2022-07-21	06:00:00	17.3202	94.1401	0.0642124			2022-07-10	06:00:00	18.5188	87.9403	0.0135321
2022-07-21	07:00:00	17.0146	95.6196	0.190995			2022-07-10	07:00:00	18.2958	86.6173	0.0259248
2022-07-21	08:00:00	17.2352	93.1089	0.0858656			2022-07-10	08:00:00	18.2778	84.4428	0.0155265
2022-07-21	09:00:00	20.7986	74.0949	0.187112			2022-07-10	09:00:00	21.7254	69.5789	0.0155265
2022-07-21	10:00:00	21.0135	72.2994	0.0897478			2022-07-10	10:00:00	21.9289	67.0387	0.018233
2022-07-21	11:00:00	21.3144	69.8381	0.119614			2022-07-10	11:00:00	21.6961	67.1479	0.0237883
2022-07-21	12:00:00	23.3535	62.5186	0.0852682			2022-07-10	12:00:00	24.5041	57.2287	0.118371
2022-07-21	13:00:00	23.2726	66.0956	0.0498765			2022-07-10	13:00:00	24.6984	54.6993	0.0462942
2022-07-21	14:00:00	23.741	66.9656	0.233703			2022-07-10	14:00:00	24.8401	53.6103	0.108542
2022-07-21	15:00:00	23.7738	70.9712	0.116329			2022-07-10	15:00:00	26.0232	49.256	0.0826176
2022-07-21	16:00:00	20.6938	75.8469	0.292839			2022-07-10	16:00:00	25.6544	51.6859	0.0490006
2022-07-21	17:00:00	18.6569	86.6104	5.35651			2022-07-10	17:00:00	22.9722	62.2874	0.0215089
2022-07-21	18:00:00	18.7361	86.5968	0.480548			2022-07-10	18:00:00	22.9645	62.2662	0.000142492
2022-07-21	19:00:00	19.2832	85.1372	0.0394234			2022-07-10	19:00:00	23.1556	61.3861	0.000142492
2022-07-21	20:00:00	19.3713	84.9	0.00388268			2022-07-10	20:00:00	23.1649	61.9063	0.000142492
2022-07-21	21:00:00	19.2096	85.2717	0.00776537			2022-07-10	21:00:00	22.6013	64.8312	0.000142492
2022-07-21	22:00:00	17.3932	92.2141	0.0100052			2022-07-10	22:00:00	19.7753	76.4986	0.000142492
2022-07-21	23:00:00	17.6889	90.8958	0.0283727			2022-07-10	23:00:00	19.706	77.4679	0.000142492
2022-07-22	00:00:00	17.8397	90.3663	0.0382289			2022-07-11	00:00:00	19.1501	79.9821	0.000142492
2022-07-22	01:00:00	17.8652	90.4383	0.0394234			2022-07-11	01:00:00	18.9811	80.3344	0.000142492
2022-07-22	02:00:00	17.9075	90.4242	0.0150823			2022-07-11	02:00:00	18.8665	80.5978	0.000142492
2022-07-22	03:00:00	17.4741	92.8041	0.0138879			2022-07-11	03:00:00	17.9963	83.7672	0.000142492
2022-07-22	04:00:00	17.4318	92.6432	0.0177706			2022-07-11	04:00:00	17.9686	83.9988	0.000142492
2022-07-22	05:00:00	17.3969	90.8421	0.018965			2022-07-11	05:00:00	18.8701	80.256	0.000142492
2022-07-22	06:00:00	17.2389	91.028	0.0150823			2022-07-11	06:00:00	18.7248	80.1789	0.000142492
2022-07-22	07:00:00	17.2128	90.0654	0.0362876			2022-07-11	07:00:00	18.7623	81.1591	0.000142492
2022-07-22	08:00:00	17.2582	86.4663	0.0418127			2022-07-11	08:00:00	19.016	82.7033	0.000142492
2022-07-22	09:00:00	20.1035	71.9009	0.0430075			2022-07-11	09:00:00	23.0945	64.3145	0.000142492
2022-07-22	10:00:00	20.94	67.7423	0.0182185			2022-07-11	10:00:00	23.1967	62.2861	0.000142492
2022-07-22	11:00:00	21.2763	66.2134	0.00492809			2022-07-11	11:00:00	23.4181	60.2105	0.000142492
2022-07-22	12:00:00	23.7942	56.5514	0.012096			2022-07-11	12:00:00	26.1049	52.5575	0.000569969
2022-07-22	13:00:00	24.2666	53.8934	0.00492809			2022-07-11	13:00:00	26.2965	52.7896	0.00356091
2022-07-22	14:00:00	24.4095	55.0524	0.00194134			2022-07-11	14:00:00	25.8547	53.1674	0.00541285
2022-07-22	15:00:00	25.2606	54.1859	0.037034			2022-07-11	15:00:00	26.8724	49.4124	0.00356091
2022-07-22	16:00:00	25.6387	52.1537	0.0285222			2022-07-11	16:00:00	26.8385	48.985	0.00640983
2022-07-22	17:00:00	22.9759	61.2378	0.0321064			2022-07-11	17:00:00	23.7474	58.5853	0.000142492
2022-07-22	18:00:00	21.7003	70.0791	0.209362			2022-07-11	18:00:00	23.4736	60.503	0.000142492
2022-07-22	19:00:00	21.6946	68.5446	0.423354			2022-07-11	19:00:00	23.5363	61.327	0.000142492
2022-07-22	20:00:00	21.2148	73.3377	0.273426			2022-07-11	20:00:00	23.4916	62.2986	0.000142492
2022-07-22	21:00:00	19.9929	78.4358	0.742176			2022-07-11	21:00:00	23.1556	65.073	0.000142492
2022-07-22	22:00:00	18.2954	86.8952	0.199059			2022-07-11	22:00:00	20.3451	75.3521	0.000142492
2022-07-22	23:00:00	18.6866	85.8429	0.00791438			2022-07-11	23:00:00	20.1447	75.4759	0.000142492
2022-07-23	00:00:00	18.3513	86.5561	0.0356901			2022-07-12	00:00:00	19.8159	77.3396	0.000142492
2022-07-23	01:00:00	18.0764	87.8844	0.00253879			2022-07-12	01:00:00	19.594	77.8997	0.000142492
2022-07-23	02:00:00	17.6149	89.859	0.000149477			2022-07-12	02:00:00	19.4815	78.6635	0.000142492
2022-07-23	03:00:00	17.4882	90.5256	0.000149477			2022-07-12	03:00:00	18.1555	83.8763	0.000142492
2022-07-23	04:00:00	17.5388	90.4391	0.000149477			2022-07-12	04:00:00	18.2593	84.2489	0.000142492
2022-07-23	05:00:00	18.0164	86.2462	0.000149477			2022-07-12	05:00:00	18.9087	84.1311	0.000142492
2022-07-23	06:00:00	17.7974	86.9602	0.000149477			2022-07-12	06:00:00	18.7299	84.0403	0.000142492
2022-07-23	07:00:00	18.0503	85.078	0.000149477			2022-07-12	07:00:00	18.7335	85.2919	0.000142492
2022-07-23	08:00:00	18.1656	84.3948	0.000149477			2022-07-12	08:00:00	18.997	85.4401	0.000142492
2022-07-23	09:00:00	21.5773	70.5106	0.0334503			2022-07-12	09:00:00	23.376	65.0765	0.000142492
2022-07-23	10:00:00	21.584	67.1861	0.0779508			2022-07-12	10:00:00	23.7079	61.1873	0.000142492
2022-07-23	11:00:00	21.8166	65.3827	0.0951239			2022-07-12	11:00:00	23.8969	60.1703	0.000142492
2022-07-23	12:00:00	24.4512	57.4609	0.0197119			2022-07-12	12:00:00	27.1	47.9709	0.000142492
2022-07-23	13:00:00	24.3	59.3733	0.0425596			2022-07-12	13:00:00	26.9757	49.0753	0.000569969
2022-07-23	14:00:00	24.3579	60.6175	0.000597443			2022-07-12	14:00:00	26.7609	50.7125	0.00740727
2022-07-23	15:00:00	25.7185	56.9001	0.00910927			2022-07-12	15:00:00	27.3255	48.8091	0.00982871
2022-07-23	16:00:00	25.8838	56.3562	0.00970671			2022-07-12	16:00:00	27.2516	49.5655	0.000142492
2022-07-23	17:00:00	22.7757	62.5728	0.0425596			2022-07-12	17:00:00	24.8566	53.8713	0.000142492
2022-07-23	18:00:00	22.5504	63.3332	0.0313595			2022-07-12	18:00:00	24.6958	55.045	0.000142492
2022-07-23	19:00:00	21.9809	66.4626	0.0268798			2022-07-12	19:00:00	24.4651	56.2467	0.000142492
2022-07-23	20:00:00	21.7754	68.1022	0.000149477			2022-07-12	20:00:00	24.2956	57.9812	0.000142492
2022-07-23	21:00:00	21.3358	71.4599	0.000597443			2022-07-12	21:00:00	23.4012	60.9919	0.000142492
2022-07-23	22:00:00	18.903	81.7466	0.000149477			2022-07-12	22:00:00	20.1925	75.7777	0.000142492
2022-07-23	23:00:00	18.7314	82.4096	0.00104541			2022-07-12	23:00:00	20.2721	75.997	0.000142492
2022-07-24	00:00:00	18.3638	84.33	0.000149477			2022-07-13	00:00:00	19.7183	77.8123	0.000142492
2022-07-24	01:00:00	18.128	85.6663	0.000149477			2022-07-13	01:00:00	19.612	78.2462	0.000142492
2022-07-24	02:00:00	18.1119	86.0953	0.000149477			2022-07-13	02:00:00	19.614	79.065	0.000142492
2022-07-24	03:00:00	17.2811	88.4569	0.000149477			2022-07-13	03:00:00	18.5085	84.0948	0.000142492
2022-07-24	04:00:00	17.2086	89.0607	0.000149477			2022-07-13	04:00:00	18.2917	85.0174	0.000142492
2022-07-24	05:00:00	18.4034	88.0475	0.000149477			2022-07-13	05:00:00	19.0387	80.2396	0.000142492
2022-07-24	06:00:00	18.1583	88.6476	0.000149477			2022-07-13	06:00:00	19.0618	80.3399	0.000142492
2022-07-24	07:00:00	18.3815	87.5354	0.000149477			2022-07-13	07:00:00	19.0479	81.8313	0.000142492
2022-07-24	08:00:00	18.5176	87.6325	0.000149477			2022-07-13	08:00:00	19.3356	83.2784	0.000142492
2022-07-24	09:00:00	22.4961	67.4114	0.000597443			2022-07-13	09:00:00	23.4484	67.1467	0.000142492
2022-07-24	10:00:00	22.5994	65.2505	0.00492809			2022-07-13	10:00:00	23.8707	63.5577	0.000142492
2022-07-24	11:00:00	22.8059	62.4262	0.00821333			2022-07-13	11:00:00	24.087	61.1286	0.00584032
2022-07-24	12:00:00	25.8509	50.2613	0.00328524			2022-07-13	12:00:00	26.9777	49.0265	0.0069798
2022-07-24	13:00:00	25.7263	49.3359	0.00492809			2022-07-13	13:00:00	26.9356	48.0474	0.0196574
2022-07-24	14:00:00	25.7878	49.6431	0.0222502			2022-07-13	14:00:00	26.8375	48.0481	0.00128197
2022-07-24	15:00:00	25.1	52.4058	0.0276263			2022-07-13	15:00:00	28.2086	41.7692	0.00299141
2022-07-24	16:00:00	24.8648	53.9481	1.61367			2022-07-13	16:00:00	28.2307	42.025	0.000142492
2022-07-24	17:00:00	22.2609	68.4808	0.0497275			2022-07-13	17:00:00	25.0312	54.447	0.000142492
2022-07-24	18:00:00	21.3567	69.9783	1.61965			2022-07-13	18:00:00	25.0441	54.118	0.000142492
2022-07-24	19:00:00	21.4453	69.7126	0.00283727			2022-07-13	19:00:00	24.8653	54.9044	0.000142492
2022-07-24	20:00:00	21.4724	70.3651	0.000149477			2022-07-13	20:00:00	24.7877	56.3563	0.000142492
2022-07-24	21:00:00	20.7501	75.7788	0.000149477			2022-07-13	21:00:00	23.4428	61.3473	0.000142492
2022-07-24	22:00:00	18.5374	84.332	0.000149477			2022-07-13	22:00:00	20.2433	75.1502	0.000142492
2022-07-24	23:00:00	18.454	85.1292	0.000149477			2022-07-13	23:00:00	19.9207	76.0293	0.000142492
2022-07-25	00:00:00	17.9872	87.1098	0.000149477			2022-07-14	00:00:00	19.2786	78.7637	0.000142492
2022-07-25	01:00:00	18.0796	87.0655	0.000149477			2022-07-14	01:00:00	19.369	78.3214	0.000142492
2022-07-25	02:00:00	18.1322	86.6099	0.000149477			2022-07-14	02:00:00	19.428	77.963	0.000142492
2022-07-25	03:00:00	17.4282	90.2079	0.000149477			2022-07-14	03:00:00	18.0533	82.4052	0.000142492
2022-07-25	04:00:00	17.3359	90.4155	0.000149477			2022-07-14	04:00:00	17.8489	83.212	0.000142492
2022-07-25	05:00:00	18.1865	87.9798	0.000149477			2022-07-14	05:00:00	18.6179	79.422	0.000142492
2022-07-25	06:00:00	18.1155	88.2471	0.000149477			2022-07-14	06:00:00	18.7268	79.2712	0.000142492
2022-07-25	07:00:00	18.2579	88.1812	0.000149477			2022-07-14	07:00:00	18.8748	79.094	0.000142492
2022-07-25	08:00:00	18.4587	88.8893	0.000149477			2022-07-14	08:00:00	19.0166	80.595	0.000142492
2022-07-25	09:00:00	23.2069	66.2401	0.000149477			2022-07-14	09:00:00	23.2019	65.8887	0.000142492
2022-07-25	10:00:00	23.5005	64.373	0.000746455			2022-07-14	10:00:00	23.5825	64.5521	0.000142492
2022-07-25	11:00:00	23.6831	62.2584	0.000746455			2022-07-14	11:00:00	23.974	61.616	0.00626733
2022-07-25	12:00:00	26.2562	52.1566	0.0258344			2022-07-14	12:00:00	27.1837	50.1903	0.00683731
2022-07-25	13:00:00	26.0856	51.655	0.0114986			2022-07-14	13:00:00	27.3106	48.6848	0.000142492
2022-07-25	14:00:00	26.1701	50.8514	0.00149338			2022-07-14	14:00:00	27.5922	46.7681	0.00270642
2022-07-25	15:00:00	27.0149	47.2097	0.00149338			2022-07-14	15:00:00	28.0026	43.8475	0.739141
2022-07-25	16:00:00	26.5925	46.4776	0.0994545			2022-07-14	16:00:00	27.3949	44.1555	0.000142492
2022-07-25	17:00:00	23.717	58.3325	0.0107517			2022-07-14	17:00:00	24.1307	58.9629	0.000142492
2022-07-25	18:00:00	23.8479	58.9151	0.00223983			2022-07-14	18:00:00	24.0803	59.0031	0.000142492
2022-07-25	19:00:00	23.7853	60.6922	0.000149477			2022-07-14	19:00:00	24.2165	59.3772	0.000142492
2022-07-25	20:00:00	23.4343	62.1253	0.000149477			2022-07-14	20:00:00	24.2165	60.1545	0.000142492
2022-07-25	21:00:00	22.5999	66.9217	0.000149477			2022-07-14	21:00:00	22.9799	65.9545	0.000142492
2022-07-25	22:00:00	19.787	76.658	0.000149477			2022-07-14	22:00:00	19.6212	79.4551	0.000142492
2022-07-25	23:00:00	19.5721	77.0687	0.000149477			2022-07-14	23:00:00	19.556	78.7386	0.000142492
2022-07-26	00:00:00	18.9223	79.8174	0.000149477			2022-07-15	00:00:00	19.2534	79.4132	0.000142492
2022-07-26	01:00:00	18.904	79.3109	0.000149477			2022-07-15	01:00:00	19.259	78.5815	0.000142492
2022-07-26	02:00:00	18.7914	78.9277	0.000149477			2022-07-15	02:00:00	19.0505	78.4697	0.000142492
2022-07-26	03:00:00	17.9393	81.8055	0.000149477			2022-07-15	03:00:00	17.7502	83.5017	0.000142492
2022-07-26	04:00:00	17.8642	81.9994	0.000149477			2022-07-15	04:00:00	17.78	84.0948	0.000142492
2022-07-26	05:00:00	18.9296	77.3999	0.000149477			2022-07-15	05:00:00	18.2352	79.8523	0.000142492
2022-07-26	06:00:00	18.8039	77.3081	0.000149477			2022-07-15	06:00:00	18.511	78.3994	0.000142492
2022-07-26	07:00:00	18.8764	77.3869	0.000149477			2022-07-15	07:00:00	18.5989	77.9579	0.000142492
2022-07-26	08:00:00	19.218	77.6156	0.000149477			2022-07-15	08:00:00	18.6385	79.2475	0.000142492
2022-07-26	09:00:00	23.864	59.5153	0.000149477			2022-07-15	09:00:00	23.5111	61.9393	0.000142492
2022-07-26	10:00:00	23.9725	59.6742	0.000149477			2022-07-15	10:00:00	23.8163	61.057	0.000142492
2022-07-26	11:00:00	24.1947	58.8648	0.0183675			2022-07-15	11:00:00	24.1466	60.0338	0.000142492
2022-07-26	12:00:00	27.0885	48.3637	0.00119442			2022-07-15	12:00:00	27.7812	44.8978	0.000142492
2022-07-26	13:00:00	27.0368	47.9688	0.000149477			2022-07-15	13:00:00	28.0072	42.7814	0.000142492
2022-07-26	14:00:00	26.9993	47.9108	0.000149477			2022-07-15	14:00:00	27.9266	42.8907	0.000142492
2022-07-26	15:00:00	27.78	46.786	0.000597443			2022-07-15	15:00:00	28.7213	39.737	0.000142492
2022-07-26	16:00:00	27.7727	46.0691	0.0474872			2022-07-15	16:00:00	28.7486	39.6291	0.000142492
2022-07-26	17:00:00	24.0612	56.5592	0.0404688			2022-07-15	17:00:00	26.013	47.8665	0.000142492
2022-07-26	18:00:00	23.8958	60.6038	0.00388268			2022-07-15	18:00:00	25.8661	48.5693	0.000142492
2022-07-26	19:00:00	24.0987	60.1952	0.000149477			2022-07-15	19:00:00	25.5825	52.4346	0.000142492
2022-07-26	20:00:00	23.7253	63.0011	0.000149477			2022-07-15	20:00:00	25.286	54.381	0.000142492
2022-07-26	21:00:00	22.8528	65.835	0.000149477			2022-07-15	21:00:00	24.1538	59.0313	0.000142492
2022-07-26	22:00:00	20.3324	73.9272	0.000149477			2022-07-15	22:00:00	20.2017	72.5971	0.000142492
2022-07-26	23:00:00	20.0837	74.8466	0.000149477			2022-07-15	23:00:00	20.1478	72.9063	0.000142492
2022-07-27	00:00:00	19.1111	79.3189	0.000149477			2022-07-16	00:00:00	19.7245	74.8844	0.000142492
2022-07-27	01:00:00	19.1434	79.0082	0.000149477			2022-07-16	01:00:00	19.6526	75.365	0.000142492
2022-07-27	02:00:00	19.049	79.2828	0.000149477			2022-07-16	02:00:00	19.3279	76.6845	0.000142492
2022-07-27	03:00:00	18.2814	82.9168	0.000149477			2022-07-16	03:00:00	18.5378	81.2797	0.000142492
2022-07-27	04:00:00	18.1552	83.3063	0.000149477			2022-07-16	04:00:00	18.1216	82.5605	0.000142492
2022-07-27	05:00:00	18.8999	81.0951	0.000149477			2022-07-16	05:00:00	19.1429	79.0942	0.000142492
2022-07-27	06:00:00	18.8128	81.1776	0.000149477			2022-07-16	06:00:00	19.3366	79.0467	0.000142492
2022-07-27	07:00:00	18.8811	80.9611	0.000149477			2022-07-16	07:00:00	19.4825	78.3156	0.000142492
2022-07-27	08:00:00	19.3796	79.5169	0.000149477			2022-07-16	08:00:00	20.0384	75.6434	0.000142492
2022-07-27	09:00:00	23.3436	64.1011	0.000149477			2022-07-16	09:00:00	24.9064	58.507	0.000142492
2022-07-27	10:00:00	23.3368	63.7546	0.000895932			2022-07-16	10:00:00	25.0328	58.3974	0.000142492
2022-07-27	11:00:00	23.5423	63.4075	0.000895932			2022-07-16	11:00:00	25.1448	58.7304	0.000142492
2022-07-27	12:00:00	25.4223	57.1558	0.00657048			2022-07-16	12:00:00	28.464	49.1594	0.000569969
2022-07-27	13:00:00	25.4635	55.9291	0.012245			2022-07-16	13:00:00	28.5128	46.3444	0.00498537
2022-07-27	14:00:00	25.4562	55.8737	0.133353			2022-07-16	14:00:00	28.6155	45.8409	0.000569969
2022-07-27	15:00:00	23.5459	62.4695	0.307473			2022-07-16	15:00:00	29.775	41.546	0.000142492
2022-07-27	16:00:00	21.7514	70.5292	1.2287			2022-07-16	16:00:00	29.6774	41.6809	0.000142492
2022-07-27	17:00:00	18.7898	82.4393	1.29858			2022-07-16	17:00:00	26.3402	53.6514	0.000142492
2022-07-27	18:00:00	19.557	77.7319	0.00418117			2022-07-16	18:00:00	26.4198	53.383	0.000142492
2022-07-27	19:00:00	20.0592	77.1219	0.0114986			2022-07-16	19:00:00	26.0839	56.9036	0.000142492
2022-07-27	20:00:00	19.9695	77.3861	0.037482			2022-07-16	20:00:00	25.7751	59.4084	0.000142492
2022-07-27	21:00:00	19.934	78.8644	0.0294182			2022-07-16	21:00:00	24.9285	64.4837	0.000142492
2022-07-27	22:00:00	17.8251	88.6007	0.00582403			2022-07-16	22:00:00	21.6725	75.9672	0.000142492
2022-07-27	23:00:00	17.4981	90.4749	0.00164285			2022-07-16	23:00:00	21.5066	76.2306	0.000142492
2022-07-28	00:00:00	17.169	94.3082	0.00164285			2022-07-17	00:00:00	21.0047	77.9368	0.000142492
2022-07-28	01:00:00	17.3745	95.1433	0.520419			2022-07-17	01:00:00	21.2718	76.7211	0.000142492
2022-07-28	02:00:00	17.0157	93.851	0.367654			2022-07-17	02:00:00	21.017	77.7942	0.000142492
2022-07-28	03:00:00	16.3075	94.8524	0.848948			2022-07-17	03:00:00	19.4933	84.0533	0.000142492
2022-07-28	04:00:00	16.3112	95.5889	0.983943			2022-07-17	04:00:00	19.1666	85.6894	0.000142492
2022-07-28	05:00:00	16.6543	92.195	0.803402			2022-07-17	05:00:00	18.7638	87.5167	0.000142492
2022-07-28	06:00:00	16.8279	91.8666	0.849694			2022-07-17	06:00:00	19.1522	86.7009	0.000142492
2022-07-28	07:00:00	16.4055	93.4714	1.14373			2022-07-17	07:00:00	19.5714	83.4204	0.000142492
2022-07-28	08:00:00	16.2298	95.1516	1.03591			2022-07-17	08:00:00	20.1575	80.2104	0.000142492
2022-07-28	09:00:00	18.7215	82.3961	0.875081			2022-07-17	09:00:00	23.6421	66.236	0.000142492
2022-07-28	10:00:00	18.2761	83.5171	0.87299			2022-07-17	10:00:00	23.8224	66.4666	0.00256393
2022-07-28	11:00:00	18.0769	84.8144	0.815796			2022-07-17	11:00:00	23.6205	64.8505	0.0383174
2022-07-28	12:00:00	20.3256	76.3488	0.511161			2022-07-17	12:00:00	26.577	54.0305	0.0591143
2022-07-28	13:00:00	20.469	75.4498	0.190547			2022-07-17	13:00:00	26.5169	53.5804	0.0142446
2022-07-28	14:00:00	20.8221	74.7519	0.0338983			2022-07-17	14:00:00	26.5318	53.1068	0.0307681
2022-07-28	15:00:00	21.6946	70.6263	0.443364			2022-07-17	15:00:00	27.9009	47.4323	0.0441577
2022-07-28	16:00:00	22.8539	67.9099	0.0392739			2022-07-17	16:00:00	28.2996	48.9945	0.0707945
2022-07-28	17:00:00	19.8386	76.9033	0.12499			2022-07-17	17:00:00	24.7636	62.114	0.00840425
2022-07-28	18:00:00	20.6391	72.5457	0.00328524			2022-07-17	18:00:00	25.0991	60.611	0.0133896
2022-07-28	19:00:00	20.5395	74.4649	0.00433065			2022-07-17	19:00:00	25.4484	62.6217	0.00427337
2022-07-28	20:00:00	20.6464	71.1732	0.0403193			2022-07-17	20:00:00	25.1915	63.6371	0.00341888
2022-07-28	21:00:00	20.0539	75.389	0.06257			2022-07-17	21:00:00	24.4723	68.7069	0.0116802
2022-07-28	22:00:00	17.3651	88.2227	0.0359886			2022-07-17	22:00:00	21.7799	82.0064	0.0108257
2022-07-28	23:00:00	17.4663	88.6543	0.000149477			2022-07-17	23:00:00	21.6412	78.9561	0.0216514
2022-07-29	00:00:00	16.9322	91.9028	0.000149477			2022-07-18	00:00:00	20.3014	80.4168	1.68269
2022-07-29	01:00:00	15.9164	95.7271	0.000149477			2022-07-18	01:00:00	19.5442	84.8828	3.51922
2022-07-29	02:00:00	15.616	95.1806	0.000149477			2022-07-18	02:00:00	19.8334	82.3445	0.72333
2022-07-29	03:00:00	15.1993	96.3241	0.000149477			2022-07-18	03:00:00	18.7505	88.3212	1.03671
2022-07-29	04:00:00	15.1847	97.0714	0.000149477			2022-07-18	04:00:00	18.6939	89.9972	0.298562
2022-07-29	05:00:00	15.4491	94.7132	0.000149477			2022-07-18	05:00:00	19.4584	88.939	0.344287
2022-07-29	06:00:00	15.2483	96.1002	0.000149477			2022-07-18	06:00:00	19.5221	88.4805	0.31594
2022-07-29	07:00:00	15.2666	93.3088	0.000149477			2022-07-18	07:00:00	19.5005	87.1759	0.236599
2022-07-29	08:00:00	14.8113	99.3415	0.000149477			2022-07-18	08:00:00	19.4733	87.5981	0.150421
2022-07-29	09:00:00	20.0399	89.6155	0.000746455			2022-07-18	09:00:00	22.0948	73.9508	0.101278
2022-07-29	10:00:00	20.7632	79.955	0.000149477			2022-07-18	10:00:00	22.6101	71.2181	0.0351835
2022-07-29	11:00:00	21.608	71.7387	0.0222502			2022-07-18	11:00:00	22.7287	68.7025	0.0592568
2022-07-29	12:00:00	25.6137	49.9785	0.0210558			2022-07-18	12:00:00	24.1918	62.8202	0.0200844
2022-07-29	13:00:00	25.9318	47.808	0.000746455			2022-07-18	13:00:00	24.4199	63.219	0.0290587
2022-07-29	14:00:00	26.4126	44.2882	0.0159782			2022-07-18	14:00:00	24.3141	63.3381	0.212526
2022-07-29	15:00:00	26.8981	41.0419	0.0165757			2022-07-18	15:00:00	24.0644	64.346	2.46285
2022-07-29	16:00:00	27.4457	38.4786	0.000149477			2022-07-18	16:00:00	22.3121	70.3674	4.35252
2022-07-29	17:00:00	24.543	50.0638	0.000149477			2022-07-18	17:00:00	19.8164	81.6235	1.94892
2022-07-29	18:00:00	24.5686	52.9032	0.000149477			2022-07-18	18:00:00	20.12	80.6258	0.53217
2022-07-29	19:00:00	23.4312	57.53	0.000149477			2022-07-18	19:00:00	20.5059	78.268	0.38175
2022-07-29	20:00:00	23.098	59.4338	0.0013439			2022-07-18	20:00:00	20.5706	78.861	0.211529
2022-07-29	21:00:00	21.947	69.1053	0.00328524			2022-07-18	21:00:00	20.1704	80.0717	0.0471491
2022-07-29	22:00:00	18.3533	82.9805	0.000149477			2022-07-18	22:00:00	18.9364	87.2367	0.00413088
2022-07-29	23:00:00	18.0284	85.8009	0.000149477			2022-07-18	23:00:00	19.1178	86.7341	0.00213645
2022-07-30	00:00:00	18.1823	85.0819	0.000149477			2022-07-19	00:00:00	18.6672	90.0667	0.00413088
2022-07-30	01:00:00	17.5617	89.4504	0.000149477			2022-07-19	01:00:00	18.8665	89.2063	0.0341865
2022-07-30	02:00:00	16.8227	94.249	0.000149477			2022-07-19	02:00:00	19.125	84.455	0.468925
2022-07-30	03:00:00	15.8512	96.825	0.000149477			2022-07-19	03:00:00	18.3549	90.6159	0.562226
2022-07-30	04:00:00	15.5503	96.2388	0.000149477			2022-07-19	04:00:00	18.3261	92.1597	0.544135
2022-07-30	05:00:00	17.3223	91.9557	0.000149477			2022-07-19	05:00:00	18.3354	90.6297	0.149424
2022-07-30	06:00:00	16.6277	95.489	0.000149477			2022-07-19	06:00:00	18.4427	89.623	0.0831871
2022-07-30	07:00:00	16.1594	97.7441	0.000149477			2022-07-19	07:00:00	18.5331	88.3596	0.150278
2022-07-30	08:00:00	16.3758	96.1689	0.000149477			2022-07-19	08:00:00	18.7145	86.9746	0.261812
2022-07-30	09:00:00	21.8969	74.5153	0.00223983			2022-07-19	09:00:00	19.6972	82.11	0.754952
2022-07-30	10:00:00	22.2761	74.5635	0.0394234			2022-07-19	10:00:00	19.2441	84.5985	0.950386
2022-07-30	11:00:00	22.541	73.3981	0.0170236			2022-07-19	11:00:00	19.5005	85.7133	0.66094
2022-07-30	12:00:00	25.6961	59.8284	0.0246395			2022-07-19	12:00:00	20.2721	83.4037	0.408387
2022-07-30	13:00:00	25.8901	57.4276	0.0355407			2022-07-19	13:00:00	21.0715	82.2313	0.424483
2022-07-30	14:00:00	26.5727	53.7381	0.131262			2022-07-19	14:00:00	21.4773	79.7279	0.630599
2022-07-30	15:00:00	24.7386	57.9282	0.0546551			2022-07-19	15:00:00	20.2962	79.3956	0.589006
2022-07-30	16:00:00	22.8508	63.4217	3.04203			2022-07-19	16:00:00	19.9613	81.228	0.259533
2022-07-30	17:00:00	19.4636	80.8099	0.943176			2022-07-19	17:00:00	18.9148	89.1219	1.6975
2022-07-30	18:00:00	20.5285	78.1288	0.168893			2022-07-19	18:00:00	18.6004	86.8044	1.13428
2022-07-30	19:00:00	20.6829	74.0098	0.367206			2022-07-19	19:00:00	18.6174	88.4968	3.60283
2022-07-30	20:00:00	20.3762	76.4157	0.343163			2022-07-19	20:00:00	18.4597	87.4488	1.99621
2022-07-30	21:00:00	20.1822	79.5873	0.291345			2022-07-19	21:00:00	17.9434	90.4699	2.63037
2022-07-30	22:00:00	18.2188	87.1548	0.0591353			2022-07-19	22:00:00	17.0372	92.1088	2.24321
2022-07-30	23:00:00	17.9727	87.5162	0.0344957			2022-07-19	23:00:00	17.144	93.3206	2.25788
2022-07-31	00:00:00	17.3875	89.9312	0.00821333			2022-07-20	00:00:00	17.0577	92.8531	1.14582
2022-07-31	01:00:00	17.7197	89.6128	0.0170236			2022-07-20	01:00:00	17.0618	90.157	1.80989
2022-07-31	02:00:00	18.0003	87.9057	0.589709			2022-07-20	02:00:00	16.8445	88.9615	3.71935
2022-07-31	03:00:00	17.5742	89.8914	0.354662			2022-07-20	03:00:00	16.0883	89.7728	4.00139
2022-07-31	04:00:00	17.8287	88.5053	0.625249			2022-07-20	04:00:00	16.0154	89.9855	5.75488
2022-07-31	05:00:00	16.7899	95.0697	0.185917			2022-07-20	05:00:00	15.2571	89.6342	6.24346
2022-07-31	06:00:00	16.8869	94.4862	0.526243			2022-07-20	06:00:00	15.3337	89.185	6.39089
2022-07-31	07:00:00	16.8222	94.8715	0.0476367			2022-07-20	07:00:00	15.3044	87.8882	5.40332
2022-07-31	08:00:00	17.1252	92.5178	0.0719777			2022-07-20	08:00:00	15.1883	86.2512	4.5337
2022-07-31	09:00:00	20.226	77.6375	0.0951239			2022-07-20	09:00:00	15.8885	81.309	3.40455
2022-07-31	10:00:00	20.3189	79.678	0.117225			2022-07-20	10:00:00	15.7174	79.9595	2.18609
2022-07-31	11:00:00	20.4206	82.9098	0.246396			2022-07-20	11:00:00	15.139	83.1893	1.95604
2022-07-31	12:00:00	23.1282	71.4904	0.481892			2022-07-20	12:00:00	16.7156	77.067	1.21433
2022-07-31	13:00:00	23.1334	69.2744	0.473679			2022-07-20	13:00:00	16.8538	77.4735	0.68601
2022-07-31	14:00:00	23.2111	67.5436	0.103188			2022-07-20	14:00:00	17.0362	76.7768	0.449695
2022-07-31	15:00:00	21.4797	70.9644	0.116777			2022-07-20	15:00:00	17.9151	75.0836	0.465364
2022-07-31	16:00:00	19.8986	71.3574	0.0686925			2022-07-20	16:00:00	18.847	74.1646	0.45696
2022-07-31	17:00:00	20.686	66.9884	0.0557005			2022-07-20	17:00:00	18.0991	79.5151	0.236457
2022-07-31	18:00:00	20.8253	66.4047	0.0416632			2022-07-20	18:00:00	18.4915	78.4373	0.0846116
2022-07-31	19:00:00	20.176	69.1393	0.0422606			2022-07-20	19:00:00	18.7088	82.1748	0.0904519
2022-07-31	20:00:00	19.2472	75.1594	0.13828			2022-07-20	20:00:00	19.0258	81.4965	0.12763
2022-07-31	21:00:00	18.9202	79.7952	0.0152318			2022-07-20	21:00:00	18.455	85.128	0.0941553
2022-07-31	22:00:00	17.3145	89.445	0.00119442			2022-07-20	22:00:00	17.4435	89.6385	0.068943
2022-07-31	23:00:00	17.182	90.3547	0.000149477			2022-07-20	23:00:00	17.4749	89.1556	0.0957223
2022-08-01	00:00:00	16.7774	92.4355	0.000149477			2022-07-21	00:00:00	16.9863	91.7822	0.0378899
2022-08-01	01:00:00	16.7461	92.9228	0.000149477			2022-07-21	01:00:00	16.8353	92.909	0.0216514
2022-08-01	02:00:00	16.8118	93.2403	0.000149477			2022-07-21	02:00:00	16.8081	94.0693	0.0556954
2022-08-01	03:00:00	16.0864	96.996	0.000149477			2022-07-21	03:00:00	16.6329	95.6246	0.16552
2022-08-01	04:00:00	16.0436	98.2187	0.00328524			2022-07-21	04:00:00	16.5815	96.3161	0.0394569
2022-08-01	05:00:00	16.3794	96.3495	0.00283727			2022-07-21	05:00:00	16.8908	97.0467	0.0336166
2022-08-01	06:00:00	16.6652	95.5527	0.000149477			2022-07-21	06:00:00	16.9349	97.2367	0.0200844
2022-08-01	07:00:00	16.3747	96.4864	0.018517			2022-07-21	07:00:00	16.6308	98.5528	0.12122
2022-08-01	08:00:00	16.7649	90.5247	0.00597304			2022-07-21	08:00:00	16.7998	95.0782	0.193723
2022-08-01	09:00:00	20.3768	74.4233	0.0782497			2022-07-21	09:00:00	20.6147	74.6655	0.300556
2022-08-01	10:00:00	20.7929	69.8575	0.0821319			2022-07-21	10:00:00	20.7452	72.8651	0.149566
2022-08-01	11:00:00	21.206	66.8838	0.0991561			2022-07-21	11:00:00	20.8259	70.6413	0.173924
2022-08-01	12:00:00	23.1944	57.2159	0.0864626			2022-07-21	12:00:00	22.852	62.6178	0.173924
2022-08-01	13:00:00	23.2841	57.4015	0.130217			2022-07-21	13:00:00	22.7693	66.1386	0.123499
2022-08-01	14:00:00	23.2085	55.9753	0.0952734			2022-07-21	14:00:00	22.9897	68.5006	0.173924
2022-08-01	15:00:00	23.1751	57.4543	0.0739191			2022-07-21	15:00:00	23.0616	70.8822	0.508667
2022-08-01	16:00:00	22.9957	60.2036	0.0786977			2022-07-21	16:00:00	21.4064	72.8082	0.104127
2022-08-01	17:00:00	20.9228	74.4792	0.536846			2022-07-21	17:00:00	19.8544	78.9594	0.559662
2022-08-01	18:00:00	19.4068	82.3449	3.11072			2022-07-21	18:00:00	18.9087	85.4339	0.399698
2022-08-01	19:00:00	19.2028	84.2824	1.66221			2022-07-21	19:00:00	19.4707	82.7502	0.00783428
2022-08-01	20:00:00	19.4563	82.526	0.289105			2022-07-21	20:00:00	19.4152	84.4685	0.0222214
2022-08-01	21:00:00	19.038	84.5822	0.202642			2022-07-21	21:00:00	19.2097	85.3614	0.0289162
2022-08-01	22:00:00	17.9189	89.1005	0.142462			2022-07-21	22:00:00	17.6542	91.3525	0.0615357
2022-08-01	23:00:00	18.2511	86.9779	0.388709			2022-07-21	23:00:00	17.9809	89.4445	0.0836146
2022-08-02	00:00:00	18.1598	87.2529	0.44889			2022-07-22	00:00:00	18.1314	89.1859	0.0631027
2022-08-02	01:00:00	18.0665	88.6156	0.260882			2022-07-22	01:00:00	18.0949	89.2603	0.0437303
2022-08-02	02:00:00	18.151	89.5358	0.264764			2022-07-22	02:00:00	18.0579	89.114	0.0437303
2022-08-02	03:00:00	17.5252	92.2389	0.202194			2022-07-22	03:00:00	17.6208	91.1258	0.0233608
2022-08-02	04:00:00	17.3917	90.1372	0.40857			2022-07-22	04:00:00	17.6413	90.8461	0.0272067
2022-08-02	05:00:00	17.9012	89.5241	1.02591			2022-07-22	05:00:00	17.5072	89.6754	0.0443002
2022-08-02	06:00:00	17.6921	91.0227	0.23221			2022-07-22	06:00:00	17.3839	90.0146	0.0272067
2022-08-02	07:00:00	17.5992	90.4006	0.203538			2022-07-22	07:00:00	17.2458	90.7098	0.0236458
2022-08-02	08:00:00	17.5372	95.5788	0.0827294			2022-07-22	08:00:00	17.0392	89.892	0.0230758
2022-08-02	09:00:00	19.3061	89.9628	0.102441			2022-07-22	09:00:00	19.9351	73.687	0.016951
2022-08-02	10:00:00	19.6399	89.9042	0.191144			2022-07-22	10:00:00	21.0411	67.0799	0.0145291
2022-08-02	11:00:00	19.4845	89.8106	0.244903			2022-07-22	11:00:00	21.262	66.0454	0.00242144
2022-08-02	12:00:00	22.043	77.1581	0.246546			2022-07-22	12:00:00	23.6837	57.5074	0.0690855
2022-08-02	13:00:00	21.9423	76.0484	0.233554			2022-07-22	13:00:00	23.8271	57.0129	0.0193724
2022-08-02	14:00:00	22.3131	74.2037	0.140521			2022-07-22	14:00:00	23.9678	56.965	0.0115382
2022-08-02	15:00:00	23.0724	71.4829	0.124692			2022-07-22	15:00:00	25.0164	54.8172	0.0139596
2022-08-02	16:00:00	23.4802	72.8579	0.106174			2022-07-22	16:00:00	25.2876	52.8073	0.0103982
2022-08-02	17:00:00	20.4696	79.2011	0.247741			2022-07-22	17:00:00	22.8315	61.7189	0.034614
2022-08-02	18:00:00	19.3807	83.5087	0.437093			2022-07-22	18:00:00	22.5361	64.5112	0.0368929
2022-08-02	19:00:00	19.4933	83.1471	0.230866			2022-07-22	19:00:00	22.4693	62.4526	0.0877455
2022-08-02	20:00:00	19.3578	84.2264	0.094228			2022-07-22	20:00:00	21.4501	69.7639	0.181473
2022-08-02	21:00:00	19.0271	86.1086	0.0337488			2022-07-22	21:00:00	20.3949	76.385	0.0441577
2022-08-02	22:00:00	17.9382	91.401	0.119315			2022-07-22	22:00:00	18.2444	86.2876	0.051422
2022-08-02	23:00:00	18.2115	90.4073	0.0827294			2022-07-22	23:00:00	18.5578	85.2087	0.00797678
2022-08-03	00:00:00	18.2714	90.488	0.0398713			2022-07-23	00:00:00	18.3025	86.6353	0.00484288
2022-08-03	01:00:00	18.5473	89.2333	0.100798			2022-07-23	01:00:00	18.0621	87.6846	0.00968622
2022-08-03	02:00:00	18.3971	89.5892	0.175315			2022-07-23	02:00:00	17.7559	89.0278	0.000142492
2022-08-03	03:00:00	17.5533	93.0276	0.12962			2022-07-23	03:00:00	17.461	90.145	0.000142492
2022-08-03	04:00:00	17.7932	92.2584	0.0849692			2022-07-23	04:00:00	17.443	90.3041	0.000711996
2022-08-03	05:00:00	17.7932	93.0658	0.0294182			2022-07-23	05:00:00	18.2213	85.3849	0.00128197
2022-08-03	06:00:00	17.6394	93.2773	0.00881031			2022-07-23	06:00:00	17.9151	86.3543	0.000142492
2022-08-03	07:00:00	17.9007	92.5975	0.000149477			2022-07-23	07:00:00	17.8375	87.0537	0.000142492
2022-08-03	08:00:00	18.1938	89.944	0.000149477			2022-07-23	08:00:00	17.9675	85.0524	0.00113947
2022-08-03	09:00:00	21.9277	72.5593	0.00477862			2022-07-23	09:00:00	21.1952	72.2561	0.0227909
2022-08-03	10:00:00	22.2693	68.8576	0.00881031			2022-07-23	10:00:00	21.1049	69.0124	0.0329046
2022-08-03	11:00:00	22.5837	69.4958	0.0244905			2022-07-23	11:00:00	21.242	69.0018	0.0961497
2022-08-03	12:00:00	25.441	60.2035	0.0534607			2022-07-23	12:00:00	23.806	61.001	0.0394569
2022-08-03	13:00:00	25.4572	61.0823	0.190845			2022-07-23	13:00:00	23.6385	62.6024	0.0632452
2022-08-03	14:00:00	25.525	61.8899	0.164712			2022-07-23	14:00:00	23.6909	63.8161	0.000569969
2022-08-03	15:00:00	25.4557	62.8044	0.200701			2022-07-23	15:00:00	24.8083	60.7822	0.0136746
2022-08-03	16:00:00	25.3044	62.0803	0.553123			2022-07-23	16:00:00	25.2388	58.6887	0.0136746
2022-08-03	17:00:00	21.3947	74.7425	0.378555			2022-07-23	17:00:00	21.6078	68.2746	0.0723614
2022-08-03	18:00:00	21.5387	75.3175	0.0394234			2022-07-23	18:00:00	21.4295	68.9881	0.00968622
2022-08-03	19:00:00	21.6148	76.7475	0.00582403			2022-07-23	19:00:00	21.5138	69.2427	0.000569969
2022-08-03	20:00:00	21.4104	78.3616	0.393637			2022-07-23	20:00:00	21.5102	69.9653	0.000142492
2022-08-03	21:00:00	20.42	82.8596	0.447546			2022-07-23	21:00:00	21.1049	72.8714	0.00413088
2022-08-03	22:00:00	18.2542	94.4508	0.198909			2022-07-23	22:00:00	18.7659	82.5771	0.000142492
2022-08-03	23:00:00	18.5833	93.6176	0.0104532			2022-07-23	23:00:00	18.5712	83.2082	0.00213645
2022-08-04	00:00:00	18.2172	94.2771	0.0331514			2022-07-24	00:00:00	17.9568	86.2247	0.00113947
2022-08-04	01:00:00	18.733	90.9374	0.396026			2022-07-24	01:00:00	17.5206	88.2793	0.000569969
2022-08-04	02:00:00	18.5103	90.6639	0.00418117			2022-07-24	02:00:00	17.6125	88.5477	0.000142492
2022-08-04	03:00:00	18.1035	92.3279	0.00119442			2022-07-24	03:00:00	16.6303	91.5928	0.000142492
2022-08-04	04:00:00	17.9184	93.1518	0.00119442			2022-07-24	04:00:00	16.506	92.3687	0.000142492
2022-08-04	05:00:00	18.1974	93.5572	0.00298675			2022-07-24	05:00:00	18.081	89.8832	0.000142492
2022-08-04	06:00:00	18.1155	94.4044	0.000597443			2022-07-24	06:00:00	17.7497	90.8543	0.000142492
2022-08-04	07:00:00	17.8793	91.3602	0.00418117			2022-07-24	07:00:00	17.9023	89.9381	0.000142492
2022-08-04	08:00:00	17.7468	93.1308	0.000746455			2022-07-24	08:00:00	18.1555	88.3996	0.000142492
2022-08-04	09:00:00	20.3799	83.3335	0.00149338			2022-07-24	09:00:00	22.1092	67.4944	0.000569969
2022-08-04	10:00:00	20.3209	81.8445	0.0109011			2022-07-24	10:00:00	22.1652	64.5693	0.0303406
2022-08-04	11:00:00	20.3997	82.8162	0.0358396			2022-07-24	11:00:00	22.3316	61.1737	0.0405964
2022-08-04	12:00:00	22.8069	72.9397	0.0967667			2022-07-24	12:00:00	25.245	50.0566	0.0141021
2022-08-04	13:00:00	22.8069	72.0456	0.192637			2022-07-24	13:00:00	25.1905	49.6031	0.00441587
2022-08-04	14:00:00	23.4343	69.5918	0.242663			2022-07-24	14:00:00	25.359	50.2176	0.0237883
2022-08-04	15:00:00	22.9556	69.8057	0.267004			2022-07-24	15:00:00	24.6331	53.3931	0.0373204
2022-08-04	16:00:00	22.1399	70.9399	4.18127			2022-07-24	16:00:00	24.8484	53.4015	0.0740709
2022-08-04	17:00:00	19.3009	85.7315	0.561635			2022-07-24	17:00:00	21.5883	69.6047	0.0270642
2022-08-04	18:00:00	20.1739	80.3389	0.0595832			2022-07-24	18:00:00	21.3509	70.0596	0.00227895
2022-08-04	19:00:00	19.5789	84.0115	0.229074			2022-07-24	19:00:00	21.541	70.5061	0.00170944
2022-08-04	20:00:00	19.5429	85.6704	0.229074			2022-07-24	20:00:00	21.7167	69.2794	0.000142492
2022-08-04	21:00:00	19.1716	87.0889	0.755467			2022-07-24	21:00:00	20.8716	74.7446	0.000142492
2022-08-04	22:00:00	17.241	92.5841	0.383184			2022-07-24	22:00:00	18.5809	83.2765	0.000142492
2022-08-04	23:00:00	17.5101	90.3574	0.0609271			2022-07-24	23:00:00	18.3908	84.2513	0.000142492
2022-08-05	00:00:00	17.3432	92.9401	0.0285222			2022-07-25	00:00:00	17.9275	86.3327	0.000142492
2022-08-05	01:00:00	17.485	92.3106	0.216232			2022-07-25	01:00:00	17.9675	86.7068	0.000142492
2022-08-05	02:00:00	17.5622	90.5692	0.0521168			2022-07-25	02:00:00	17.8694	86.9672	0.000142492
2022-08-05	03:00:00	16.9797	93.5241	0.00746641			2022-07-25	03:00:00	17.124	90.8831	0.000142492
2022-08-05	04:00:00	17.1945	92.8093	0.0237436			2022-07-25	04:00:00	16.8656	91.9141	0.000142492
2022-08-05	05:00:00	16.7085	97.8427	0.0655563			2022-07-25	05:00:00	17.0084	89.6649	0.000142492
2022-08-05	06:00:00	16.8217	97.0731	0.00746641			2022-07-25	06:00:00	17.4102	89.5898	0.000142492
2022-08-05	07:00:00	16.6538	97.8951	0.00298675			2022-07-25	07:00:00	17.7924	89.8974	0.000142492
2022-08-05	08:00:00	16.9255	98.8439	0.0101547			2022-07-25	08:00:00	18.1432	89.5014	0.000142492
2022-08-05	09:00:00	21.8813	80.3302	0.018965			2022-07-25	09:00:00	22.9882	65.9491	0.000142492
2022-08-05	10:00:00	21.8432	71.1389	0.0978122			2022-07-25	10:00:00	23.207	63.7648	0.000854488
2022-08-05	11:00:00	22.0242	66.2579	0.0930335			2022-07-25	11:00:00	23.4181	61.2544	0.00156695
2022-08-05	12:00:00	23.2085	58.9709	0.116777			2022-07-25	12:00:00	25.8994	51.2897	0.052277
2022-08-05	13:00:00	23.2283	56.983	0.231762			2022-07-25	13:00:00	25.8244	50.7997	0.0193724
2022-08-05	14:00:00	23.645	56.4737	0.455012			2022-07-25	14:00:00	25.9534	49.558	0.00797678
2022-08-05	15:00:00	23.8369	57.2901	1.05159			2022-07-25	15:00:00	26.6515	46.9433	0.00940124
2022-08-05	16:00:00	24.0382	58.8149	0.404688			2022-07-25	16:00:00	26.2898	48.0766	0.500263
2022-08-05	17:00:00	18.7893	83.7316	3.62711			2022-07-25	17:00:00	23.5471	59.2078	0.06937
2022-08-05	18:00:00	19.4792	79.3214	0.136937			2022-07-25	18:00:00	23.6868	59.5254	0.00797678
2022-08-05	19:00:00	19.9376	78.8947	0.0113491			2022-07-25	19:00:00	23.8137	61.9755	0.000142492
2022-08-05	20:00:00	19.8234	82.639	0.137534			2022-07-25	20:00:00	23.5168	62.744	0.000142492
2022-08-05	21:00:00	18.8545	81.4861	0.354363			2022-07-25	21:00:00	22.5638	67.6976	0.000142492
2022-08-05	22:00:00	16.8259	91.7942	0.236391			2022-07-25	22:00:00	19.7209	77.2393	0.000142492
2022-08-05	23:00:00	16.8295	92.3593	0.0706338			2022-07-25	23:00:00	19.4306	78.0104	0.000142492
2022-08-06	00:00:00	16.7388	92.909	0.0700364			2022-07-26	00:00:00	18.7232	81.1075	0.000142492
2022-08-06	01:00:00	16.7643	92.0628	0.321659			2022-07-26	01:00:00	18.6051	80.8075	0.000142492
2022-08-06	02:00:00	16.7335	92.3623	0.108414			2022-07-26	02:00:00	18.3564	80.8509	0.000142492
2022-08-06	03:00:00	16.5526	93.0276	0.0918386			2022-07-26	03:00:00	17.3737	84.2481	0.000142492
2022-08-06	04:00:00	16.5395	93.2732	0.285073			2022-07-26	04:00:00	17.1245	84.7171	0.000142492
2022-08-06	05:00:00	17.2045	91.8549	0.463375			2022-07-26	05:00:00	18.3045	80.7621	0.000142492
2022-08-06	06:00:00	17.3041	91.526	0.133353			2022-07-26	06:00:00	18.3513	80.2798	0.000142492
2022-08-06	07:00:00	17.3437	91.6694	0.043306			2022-07-26	07:00:00	18.5105	79.4345	0.000142492
2022-08-06	08:00:00	17.2942	91.3257	0.0328529			2022-07-26	08:00:00	19.0135	77.948	0.000142492
2022-08-06	09:00:00	20.3173	77.7304	0.0485326			2022-07-26	09:00:00	23.6524	59.4466	0.000142492
2022-08-06	10:00:00	20.7747	77.6226	0.12723			2022-07-26	10:00:00	23.7772	58.1303	0.000142492
2022-08-06	11:00:00	20.6093	78.7543	0.266108			2022-07-26	11:00:00	23.8676	57.7154	0.0152416
2022-08-06	12:00:00	21.9621	73.2366	0.348688			2022-07-26	12:00:00	26.6957	47.6502	0.00498537
2022-08-06	13:00:00	22.4049	72.3961	0.415439			2022-07-26	13:00:00	26.669	47.5173	0.000142492
2022-08-06	14:00:00	22.322	71.7704	1.44597			2022-07-26	14:00:00	26.4948	47.7649	0.000142492
2022-08-06	15:00:00	22.8195	72.0706	0.363621			2022-07-26	15:00:00	27.4401	45.5735	0.000569969
2022-08-06	16:00:00	21.2977	76.4769	0.539235			2022-07-26	16:00:00	27.5043	45.4167	0.000569969
2022-08-06	17:00:00	18.7977	83.5204	0.074815			2022-07-26	17:00:00	23.7664	57.5484	0.10142
2022-08-06	18:00:00	19.1648	83.3076	0.249682			2022-07-26	18:00:00	23.5902	61.6809	0.000569969
2022-08-06	19:00:00	19.1721	84.4442	0.106174			2022-07-26	19:00:00	23.9406	61.6432	0.000142492
2022-08-06	20:00:00	18.5239	86.7662	0.479652			2022-07-26	20:00:00	23.5245	64.442	0.000142492
2022-08-06	21:00:00	18.7184	86.9336	0.317777			2022-07-26	21:00:00	22.5915	67.7389	0.000142492
2022-08-06	22:00:00	18.1604	89.8288	0.20772			2022-07-26	22:00:00	20.1139	75.7919	0.000142492
2022-08-06	23:00:00	18.0503	91.3707	0.161875			2022-07-26	23:00:00	19.8344	76.705	0.000142492
2022-08-07	00:00:00	17.8063	91.422	0.190099			2022-07-27	00:00:00	18.7895	81.3619	0.000142492
2022-08-07	01:00:00	17.764	91.8707	0.130516			2022-07-27	01:00:00	18.8342	80.9788	0.000142492
2022-08-07	02:00:00	17.7161	92.6487	0.00925874			2022-07-27	02:00:00	18.6883	81.2707	0.000142492
2022-08-07	03:00:00	17.3677	94.1888	0.00403216			2022-07-27	03:00:00	17.8725	85.0939	0.000142492
2022-08-07	04:00:00	17.4631	93.7459	0.00209082			2022-07-27	04:00:00	17.5221	86.0248	0.000142492
2022-08-07	05:00:00	17.7458	91.4985	0.000746455			2022-07-27	05:00:00	18.1725	84.1191	0.000142492
2022-08-07	06:00:00	17.7181	90.8085	0.0026878			2022-07-27	06:00:00	18.2881	84.0088	0.000142492
2022-08-07	07:00:00	17.6441	90.8325	0.0212048			2022-07-27	07:00:00	18.4165	83.5064	0.000142492
2022-08-07	08:00:00	17.6144	87.7127	0.0283727			2022-07-27	08:00:00	19.1388	79.7507	0.000142492
2022-08-07	09:00:00	20.3449	73.0216	0.0761589			2022-07-27	09:00:00	23.0775	63.7552	0.000142492
2022-08-07	10:00:00	20.3762	71.4954	0.291196			2022-07-27	10:00:00	23.0293	62.8988	0.000854488
2022-08-07	11:00:00	20.4414	71.6964	0.322854			2022-07-27	11:00:00	23.1258	64.0631	0.000854488
2022-08-07	12:00:00	22.4993	63.6866	0.13171			2022-07-27	12:00:00	24.9542	57.7061	0.00413088
2022-08-07	13:00:00	22.4883	68.0263	0.0634659			2022-07-27	13:00:00	25.0451	56.5813	0.0122502
2022-08-07	14:00:00	22.3465	71.9439	0.526243			2022-07-27	14:00:00	25.0328	56.8307	0.134182
2022-08-07	15:00:00	23.2554	68.9408	0.234002			2022-07-27	15:00:00	23.056	64.2226	1.24496
2022-08-07	16:00:00	22.7172	67.4485	0.290001			2022-07-27	16:00:00	22.5376	67.132	0.967621
2022-08-07	17:00:00	20.4305	81.6543	0.936157			2022-07-27	17:00:00	18.5594	81.5661	0.935144
2022-08-07	18:00:00	19.5794	82.5834	1.52781			2022-07-27	18:00:00	19.4799	76.5557	0.00170944
2022-08-07	19:00:00	20.0169	81.1152	0.0522658			2022-07-27	19:00:00	19.8621	81.164	0.00897376
2022-08-07	20:00:00	20.2479	78.7703	0.0561485			2022-07-27	20:00:00	20.7848	70.6568	0.0317651
2022-08-07	21:00:00	19.4469	82.9743	0.00283727			2022-07-27	21:00:00	20.3897	73.5729	0.035041
2022-08-07	22:00:00	17.473	89.6047	0.000149477			2022-07-27	22:00:00	18.8368	80.8469	0.0131046
2022-08-07	23:00:00	17.6201	89.2788	0.000149477			2022-07-27	23:00:00	18.8902	81.265	0.0106832
2022-08-08	00:00:00	17.1992	91.1233	0.000149477			2022-07-28	00:00:00	17.852	87.6517	0.00655232
2022-08-08	01:00:00	17.2514	91.1075	0.000149477			2022-07-28	01:00:00	17.7965	91.7816	0.00982871
2022-08-08	02:00:00	17.3614	90.8729	0.000149477			2022-07-28	02:00:00	17.6392	91.6105	0.32292
2022-08-08	03:00:00	16.3591	94.8601	0.000149477			2022-07-28	03:00:00	16.9745	92.8117	0.583877
2022-08-08	04:00:00	16.6052	94.8809	0.00119442			2022-07-28	04:00:00	16.8548	92.7001	0.712362
2022-08-08	05:00:00	17.3912	92.1889	0.00119442			2022-07-28	05:00:00	16.488	91.4426	0.498554
2022-08-08	06:00:00	17.4767	91.484	0.00179186			2022-07-28	06:00:00	16.7706	91.6202	0.651396
2022-08-08	07:00:00	16.5432	93.9145	0.00462914			2022-07-28	07:00:00	16.3385	91.8454	1.54153
2022-08-08	08:00:00	15.9987	94.6896	0.00657048			2022-07-28	08:00:00	16.0976	94.5761	1.04967
2022-08-08	09:00:00	20.3225	73.7887	0.0026878			2022-07-28	09:00:00	18.5948	81.6621	0.952237
2022-08-08	10:00:00	20.7861	69.722	0.000149477			2022-07-28	10:00:00	18.323	80.6175	0.561941
2022-08-08	11:00:00	21.1183	67.7206	0.000149477			2022-07-28	11:00:00	18.2342	81.8723	0.482457
2022-08-08	12:00:00	24.3902	54.0698	0.000149477			2022-07-28	12:00:00	20.5937	73.1954	0.327051
2022-08-08	13:00:00	24.8074	51.4559	0.000149477			2022-07-28	13:00:00	20.6625	71.7921	0.101705
2022-08-08	14:00:00	25.1266	49.0976	0.00209082			2022-07-28	14:00:00	21.1788	69.1876	0.0190875
2022-08-08	15:00:00	25.8666	43.7606	0.000746455			2022-07-28	15:00:00	22.0136	61.8935	0.0477186
2022-08-08	16:00:00	25.7576	44.36	0.00791438			2022-07-28	16:00:00	22.8864	60.1373	0.0403118
2022-08-08	17:00:00	22.7976	56.4804	0.000746455			2022-07-28	17:00:00	20.324	75.9863	0.0212239
2022-08-08	18:00:00	22.674	58.144	0.000149477			2022-07-28	18:00:00	21.1388	70.8171	0.00954373
2022-08-08	19:00:00	22.1071	61.156	0.000149477			2022-07-28	19:00:00	22.0352	61.7292	0.0307681
2022-08-08	20:00:00	21.9965	60.7261	0.000149477			2022-07-28	20:00:00	21.6078	63.9085	0.0783443
2022-08-08	21:00:00	21.1309	64.2024	0.000149477			2022-07-28	21:00:00	20.753	69.0726	0.00740727
2022-08-08	22:00:00	18.0509	77.8656	0.000149477			2022-07-28	22:00:00	17.9953	81.8855	0.000142492
2022-08-08	23:00:00	17.7573	80.0891	0.000149477			2022-07-28	23:00:00	17.9953	82.2086	0.000142492
2022-08-09	00:00:00	16.8201	85.5818	0.000149477			2022-07-29	00:00:00	17.0428	87.023	0.000142492
2022-08-09	01:00:00	16.781	86.4899	0.000149477			2022-07-29	01:00:00	16.5029	88.9135	0.000142492
2022-08-09	02:00:00	16.925	86.0007	0.000149477			2022-07-29	02:00:00	16.3765	89.3702	0.000142492
2022-08-09	03:00:00	16.0264	88.9638	0.000149477			2022-07-29	03:00:00	15.7174	91.2774	0.000142492
2022-08-09	04:00:00	15.7182	89.5771	0.000149477			2022-07-29	04:00:00	14.877	95.8085	0.000142492
2022-08-09	05:00:00	16.4546	90.3832	0.000149477			2022-07-29	05:00:00	16.3817	87.1653	0.000142492
2022-08-09	06:00:00	16.7351	88.9732	0.000149477			2022-07-29	06:00:00	15.29	95.2752	0.000142492
2022-08-09	07:00:00	16.7914	88.8134	0.000149477			2022-07-29	07:00:00	15.309	94.5968	0.000142492
2022-08-09	08:00:00	17.0282	89.8516	0.000149477			2022-07-29	08:00:00	15.9506	96.6287	0.000142492
2022-08-09	09:00:00	22.3454	67.7655	0.000149477			2022-07-29	09:00:00	20.9102	74.1638	0.00199443
2022-08-09	10:00:00	22.5352	66.0485	0.00418117			2022-07-29	10:00:00	21.3499	72.8555	0.000711996
2022-08-09	11:00:00	22.1368	67.7139	0.152467			2022-07-29	11:00:00	21.822	68.2675	0.00512786
2022-08-09	12:00:00	25.3091	58.021	0.00746641			2022-07-29	12:00:00	25.7541	47.5467	0.0185175
2022-08-09	13:00:00	25.174	58.652	0.0416632			2022-07-29	13:00:00	25.9744	45.9945	0.00128197
2022-08-09	14:00:00	25.3696	58.1652	0.0775028			2022-07-29	14:00:00	26.1424	45.024	0.00640983
2022-08-09	15:00:00	25.0426	59.1995	0.153363			2022-07-29	15:00:00	26.8282	41.0686	0.0488581
2022-08-09	16:00:00	22.8435	65.915	1.73135			2022-07-29	16:00:00	27.3666	38.6311	0.000142492
2022-08-09	17:00:00	18.7257	78.0877	0.508622			2022-07-29	17:00:00	24.2355	49.8522	0.000142492
2022-08-09	18:00:00	20.0899	74.53	0.0195624			2022-07-29	18:00:00	24.5704	51.3728	0.000142492
2022-08-09	19:00:00	19.97	76.8256	0.0661537			2022-07-29	19:00:00	23.4705	59.1739	0.000142492
2022-08-09	20:00:00	19.983	78.7479	0.200552			2022-07-29	20:00:00	23.524	57.2928	0.00512786
2022-08-09	21:00:00	19.1596	84.057	0.0391249			2022-07-29	21:00:00	22.4462	66.0931	0.0152416
2022-08-09	22:00:00	17.6806	91.2213	0.00582403			2022-07-29	22:00:00	18.7535	81.107	0.000142492
2022-08-09	23:00:00	17.3985	93.5553	0.0350927			2022-07-29	23:00:00	18.451	83.6765	0.000142492
2022-08-10	00:00:00	17.568	93.5027	0.00418117			2022-07-30	00:00:00	18.4443	82.7078	0.000142492
2022-08-10	01:00:00	17.4683	93.2407	0.000149477			2022-07-30	01:00:00	18.3569	85.1143	0.000142492
2022-08-10	02:00:00	17.3593	94.1397	0.0286717			2022-07-30	02:00:00	18.0441	87.6618	0.000142492
2022-08-10	03:00:00	16.5359	96.1525	0.00253879			2022-07-30	03:00:00	16.0478	96.2632	0.000142492
2022-08-10	04:00:00	16.647	95.9693	0.000149477			2022-07-30	04:00:00	15.9933	96.1163	0.000142492
2022-08-10	05:00:00	16.8008	92.8525	0.000149477			2022-07-30	05:00:00	17.3393	90.0205	0.000142492
2022-08-10	06:00:00	16.5922	93.1736	0.000149477			2022-07-30	06:00:00	16.6652	95.2517	0.000142492
2022-08-10	07:00:00	17.1737	90.9702	0.000149477			2022-07-30	07:00:00	15.9049	98.2149	0.000142492
2022-08-10	08:00:00	17.1106	85.2426	0.0164262			2022-07-30	08:00:00	15.9758	97.093	0.000142492
2022-08-10	09:00:00	22.2057	62.1703	0.00686944			2022-07-30	09:00:00	21.5194	75.2209	0.00170944
2022-08-10	10:00:00	22.3339	61.5362	0.0485326			2022-07-30	10:00:00	22.3989	66.4502	0.15911
2022-08-10	11:00:00	22.5092	59.9976	0.0837748			2022-07-30	11:00:00	22.6378	65.5241	0.0339015
2022-08-10	12:00:00	25.2867	46.0435	0.0506234			2022-07-30	12:00:00	25.5645	54.5983	0.00555534
2022-08-10	13:00:00	25.3821	45.1704	0.0164262			2022-07-30	13:00:00	25.7725	54.3454	0.00997121
2022-08-10	14:00:00	25.3878	44.9807	0.0132904			2022-07-30	14:00:00	26.1393	53.7565	0.0629602
2022-08-10	15:00:00	25.7868	44.7337	0.0268798			2022-07-30	15:00:00	24.8165	56.0082	0.0957223
2022-08-10	16:00:00	25.9354	46.013	0.0289702			2022-07-30	16:00:00	24.1533	58.1806	0.193011
2022-08-10	17:00:00	23.0833	56.3289	0.000597443			2022-07-30	17:00:00	20.6723	65.4876	0.267794
2022-08-10	18:00:00	22.5572	60.1339	0.00433065			2022-07-30	18:00:00	20.4992	70.5604	0.185889
2022-08-10	19:00:00	22.5551	61.9156	0.000149477			2022-07-30	19:00:00	20.7884	68.237	0.36722
2022-08-10	20:00:00	22.372	63.6253	0.0258344			2022-07-30	20:00:00	20.6882	72.4373	0.615357
2022-08-10	21:00:00	21.5934	71.4852	0.0337488			2022-07-30	21:00:00	20.2567	77.4059	0.374912
2022-08-10	22:00:00	19.2816	81.5786	0.0132904			2022-07-30	22:00:00	18.1859	85.4527	0.134467
2022-08-10	23:00:00	19.3614	79.805	0.00164285			2022-07-30	23:00:00	17.853	86.2668	0.0207969
2022-08-11	00:00:00	18.9703	81.3707	0.00373321			2022-07-31	00:00:00	16.9909	89.8807	0.0427333
2022-08-11	01:00:00	18.6537	82.5638	0.062719			2022-07-31	01:00:00	17.4096	89.2802	0.0371779
2022-08-11	02:00:00	18.587	83.0733	0.012245			2022-07-31	02:00:00	17.3372	90.3694	0.361808
2022-08-11	03:00:00	17.9805	86.9547	0.018965			2022-07-31	03:00:00	16.9093	93.2064	0.268364
2022-08-11	04:00:00	17.799	87.9183	0.0137384			2022-07-31	04:00:00	17.1379	91.7852	0.140022
2022-08-11	05:00:00	18.5431	83.6708	0.00164285			2022-07-31	05:00:00	17.6023	90.4005	0.235032
2022-08-11	06:00:00	18.6135	83.3026	0.0026878			2022-07-31	06:00:00	17.1327	93.1991	0.244861
2022-08-11	07:00:00	18.2928	84.2033	0.00104541			2022-07-31	07:00:00	17.5026	90.4998	0.259818
2022-08-11	08:00:00	18.4436	83.3483	0.00149338			2022-07-31	08:00:00	17.7348	89.2362	0.0568349
2022-08-11	09:00:00	22.4419	66.5215	0.0238931			2022-07-31	09:00:00	19.9002	77.2377	0.0227909
2022-08-11	10:00:00	22.7261	65.4912	0.15187			2022-07-31	10:00:00	19.7091	78.3476	0.0378899
2022-08-11	11:00:00	22.9337	63.0479	0.129022			2022-07-31	11:00:00	19.9037	80.3639	0.0984287
2022-08-11	12:00:00	24.7063	55.5711	0.101545			2022-07-31	12:00:00	22.684	69.5221	0.257681
2022-08-11	13:00:00	24.7365	57.9846	0.0219517			2022-07-31	13:00:00	22.6892	67.8621	0.291155
2022-08-11	14:00:00	25.0171	59.1918	0.0955719			2022-07-31	14:00:00	22.4981	67.8696	0.264661
2022-08-11	15:00:00	25.6314	58.6549	0.0813855			2022-07-31	15:00:00	21.3473	69.7916	0.252838
2022-08-11	16:00:00	24.1357	61.0888	0.0183675			2022-07-31	16:00:00	21.1131	68.5147	0.164808
2022-08-11	17:00:00	21.9934	66.8773	0.03121			2022-07-31	17:00:00	19.7091	79.8165	0.0713645
2022-08-11	18:00:00	21.6393	68.2683	0.0507724			2022-07-31	18:00:00	19.4404	75.96	0.0908794
2022-08-11	19:00:00	21.4151	71.0194	0.0589858			2022-07-31	19:00:00	19.0767	76.7683	0.0508525
2022-08-11	20:00:00	20.8065	75.9365	0.127678			2022-07-31	20:00:00	18.6323	79.1389	0.1772
2022-08-11	21:00:00	20.1598	79.803	0.223101			2022-07-31	21:00:00	18.5706	79.5149	0.0237883
2022-08-11	22:00:00	18.2892	87.8622	0.317329			2022-07-31	22:00:00	17.3321	89.8667	0.00113947
2022-08-11	23:00:00	18.14	87.6524	0.257447			2022-07-31	23:00:00	17.1168	91.1599	0.000142492
2022-08-12	00:00:00	18.0613	89.0902	0.09378			2022-08-01	00:00:00	16.6432	93.2254	0.000142492
2022-08-12	01:00:00	17.9445	89.3834	0.20309			2022-08-01	01:00:00	16.5738	93.6277	0.000142492
2022-08-12	02:00:00	18.114	88.1571	0.0421116			2022-08-01	02:00:00	16.7238	93.9523	0.000142492
2022-08-12	03:00:00	17.5372	90.8078	0.180243			2022-08-01	03:00:00	16.1022	97.832	0.000142492
2022-08-12	04:00:00	17.5768	91.2964	0.199805			2022-08-01	04:00:00	16.1746	98.5287	0.000142492
2022-08-12	05:00:00	18.14	87.4682	0.0618231			2022-08-01	05:00:00	15.8628	96.434	0.000142492
2022-08-12	06:00:00	18.0404	88.0387	0.0141864			2022-08-01	06:00:00	16.4053	95.5879	0.000142492
2022-08-12	07:00:00	17.4313	89.7771	0.00910927			2022-08-01	07:00:00	16.0724	95.9099	0.0132471
2022-08-12	08:00:00	16.8791	92.5499	0.0182185			2022-08-01	08:00:00	16.4448	90.399	0.00199443
2022-08-12	09:00:00	20.1728	72.4696	0.0188155			2022-08-01	09:00:00	19.9567	75.1969	0.0749254
2022-08-12	10:00:00	20.6683	68.2017	0.0289702			2022-08-01	10:00:00	20.4889	70.2562	0.087033
2022-08-12	11:00:00	21.1011	65.4018	0.0476367			2022-08-01	11:00:00	20.7298	67.3854	0.0952948
2022-08-12	12:00:00	23.4568	57.1345	0.143806			2022-08-01	12:00:00	22.5494	58.9512	0.191017
2022-08-12	13:00:00	23.6544	53.7265	0.0792947			2022-08-01	13:00:00	22.6671	59.0693	0.0987137
2022-08-12	14:00:00	23.4625	53.308	0.00462914			2022-08-01	14:00:00	22.4462	59.7199	0.142444
2022-08-12	15:00:00	24.6452	49.9084	0.00746641			2022-08-01	15:00:00	22.5232	61.0426	0.124923
2022-08-12	16:00:00	24.6265	50.4452	0.000149477			2022-08-01	16:00:00	22.46	63.5115	0.0836146
2022-08-12	17:00:00	22.5702	59.7282	0.000149477			2022-08-01	17:00:00	20.8649	79.6762	0.0816202
2022-08-12	18:00:00	22.2933	62.1027	0.000149477			2022-08-01	18:00:00	19.818	78.2554	1.74294
2022-08-12	19:00:00	21.9532	64.7839	0.000149477			2022-08-01	19:00:00	19.3592	82.0248	1.60249
2022-08-12	20:00:00	21.5319	68.9204	0.000149477			2022-08-01	20:00:00	19.7019	80.2088	0.101135
2022-08-12	21:00:00	20.6318	75.8058	0.000149477			2022-08-01	21:00:00	19.24	81.3428	0.160392
2022-08-12	22:00:00	18.5249	86.0144	0.00238931			2022-08-01	22:00:00	18.1437	86.7354	0.14629
2022-08-12	23:00:00	18.4623	86.3992	0.0182185			2022-08-01	23:00:00	18.0595	86.7106	0.453684
